# Supplementary material for: Analog–digital hybrid computing with SnS2 memtransistor for low-powered sensor fusion
Source: Nat Commun. 2022 May 19;13:2804. doi: 10.1038/s41467-022-30564-5 (PMC9119935; doi:10.1038/s41467-022-30564-5)
Supplement: Supplementary file 3 — Source Data [file 41467_2022_30564_MOESM3_ESM.xlsx]

## Sheet: Fig.2c - ID-VG
VG	ID	IG
8	4.91188e-06	5.975e-10
7.9	4.87506e-06	4.375e-10
7.8	4.84106e-06	1.5375e-10
7.7	4.80477e-06	2.175e-10
7.6	4.76965e-06	2.9e-10
7.5	4.73291e-06	3.7125e-10
7.4	4.69741e-06	2.325e-10
7.3	4.66178e-06	2.575e-10
7.2	4.62481e-06	1.65e-10
7.1	4.58942e-06	2.875e-10
7	4.55145e-06	2.6e-10
6.9	4.51489e-06	2.525e-10
6.8	4.4766e-06	2.25e-11
6.7	4.43734e-06	2.625e-10
6.6	4.39779e-06	1.175e-10
6.5	4.36069e-06	1.8125e-10
6.4	4.32123e-06	2.8875e-10
6.3	4.28235e-06	1.7875e-10
6.2	4.24288e-06	2.1375e-10
6.1	4.20095e-06	2.3125e-10
6	4.16222e-06	2.2625e-10
5.9	4.11954e-06	2.1125e-10
5.8	4.07616e-06	1.0625e-10
5.7	4.03704e-06	1.7e-10
5.6	3.99241e-06	1.5e-11
5.5	3.94899e-06	3.125e-11
5.4	3.90791e-06	7.25e-11
5.3	3.86416e-06	7.25e-11
5.2	3.82327e-06	1.375e-11
5.1	3.77954e-06	8.5e-11
5	3.73481e-06	7.875e-11
4.9	3.69021e-06	1.2875e-10
4.8	3.6436e-06	1.925e-10
4.7	3.59904e-06	1.1625e-10
4.6	3.55381e-06	1.125e-10
4.5	3.50972e-06	2.05e-10
4.4	3.46153e-06	1.0875e-10
4.3	3.41497e-06	1.5e-11
4.2	3.3663e-06	2.375e-11
4.1	3.31894e-06	7.5e-11
4	3.27203e-06	5.5e-11
3.9	3.22302e-06	5.5e-11
3.8	3.17191e-06	8.125e-11
3.7	3.12339e-06	1.375e-11
3.6	3.07232e-06	1e-11
3.5	3.02053e-06	1.3625e-10
3.4	2.96782e-06	7.875e-11
3.3	2.91609e-06	1.75e-11
3.2	2.86583e-06	7.625e-11
3.1	2.81069e-06	4.5e-11
3	2.75889e-06	1.25e-11
2.9	2.70459e-06	3.625e-11
2.8	2.65395e-06	3e-11
2.7	2.59697e-06	1.25e-12
2.6	2.53919e-06	1.075e-10
2.5	2.48412e-06	3e-11
2.4	2.42397e-06	2.5e-12
2.3	2.36969e-06	6.875e-11
2.2	2.31044e-06	2.25e-11
2.1	2.25014e-06	4.625e-11
2	2.18746e-06	1.25e-11
1.9	2.12618e-06	2.25e-11
1.8	2.06465e-06	5.625e-11
1.7	2.00255e-06	2.875e-11
1.6	1.94238e-06	4.25e-11
1.5	1.87865e-06	6.375e-11
1.4	1.81255e-06	5e-11
1.3	1.74758e-06	1.4625e-10
1.2	1.68564e-06	3.625e-11
1.1	1.62007e-06	7.25e-11
1	1.55739e-06	4.75e-11
0.9	1.48986e-06	8.75e-11
0.8	1.42443e-06	8.125e-11
0.7	1.35853e-06	1.25e-12
0.6	1.29201e-06	1.4875e-10
0.5	1.22649e-06	2.5e-11
0.4	1.16574e-06	6e-11
0.3	1.10168e-06	3e-11
0.2	1.04103e-06	1.2625e-10
0.1	9.8089e-07	1.175e-10
0	9.2441e-07	9.75e-11
-0.1	8.6855e-07	5.875e-11
-0.2	8.138e-07	1.05e-10
-0.3	7.5941e-07	2.375e-11
-0.4	7.0926e-07	9.125e-11
-0.5	6.6034e-07	1.85e-10
-0.6	6.1695e-07	6.125e-11
-0.7	5.7119e-07	9.625e-11
-0.8	5.3123e-07	9.75e-11
-0.9	4.9081e-07	1.275e-10
-1	4.5254e-07	3.375e-11
-1.1	4.2164e-07	9.25e-11
-1.2	3.8789e-07	4.125e-11
-1.3	3.5529e-07	5.625e-11
-1.4	3.2651e-07	1.2e-10
-1.5	3.0116e-07	7.75e-11
-1.6	2.7755e-07	1.0125e-10
-1.7	2.5511e-07	1.375e-10
-1.8	2.3522e-07	1.55e-10
-1.9	2.1624e-07	1.05e-10
-2	1.9785e-07	1.725e-10
-2.1	1.8216e-07	2.1875e-10
-2.2	1.6755e-07	1.3e-10
-2.3	1.5407e-07	2.025e-10
-2.4	1.413e-07	2.3e-10
-2.5	1.2958e-07	1.1625e-10
-2.6	1.2062e-07	1.2875e-10
-2.7	1.1147e-07	1.5375e-10
-2.8	1.0139e-07	8.125e-11
-2.9	9.334e-08	1.6375e-10
-3	8.474e-08	1.15e-10
-3.1	7.781e-08	7.25e-11
-3.2	7.109e-08	9.625e-11
-3.3	6.502e-08	1.95e-10
-3.4	5.94e-08	1.85e-10
-3.5	5.435e-08	1.525e-10
-3.6	5.023e-08	6.125e-11
-3.7	4.621e-08	1.925e-10
-3.8	4.197e-08	2.425e-10
-3.9	3.779e-08	2.575e-10
-4	3.451e-08	1.7875e-10
-4.1	3.138e-08	2.575e-10
-4.2	2.854e-08	9.625e-11
-4.3	2.588e-08	2.4375e-10
-4.4	2.328e-08	2.575e-10
-4.5	2.129e-08	2.0125e-10
-4.6	1.942e-08	3e-10
-4.7	1.747e-08	3.4e-10
-4.8	1.582e-08	1.5875e-10
-4.9	1.454e-08	3.7e-10
-5	1.315e-08	4.275e-10
-5.1	1.185e-08	2.45e-10
-5.2	1.065e-08	2.2e-10
-5.3	9.72e-09	7.5e-11
-5.4	8.64e-09	2.275e-10
-5.5	7.98e-09	2.175e-10
-5.6	7.15e-09	2.7625e-10
-5.7	6.57e-09	2.5625e-10
-5.8	5.92e-09	2.1875e-10
-5.9	5.23e-09	2e-10
-6	4.8e-09	2.2875e-10
-6.1	4.38e-09	2.8375e-10
-6.2	3.93e-09	2.425e-10
-6.3	3.53e-09	2.6125e-10
-6.4	3.28e-09	2.71625e-10
-6.5	2.98e-09	2.9875e-10
-6.6	2.75e-09	3.17125e-10
-6.7	2.52e-09	3.275e-10
-6.8	2.32e-09	3.35e-10
-6.9	2.15e-09	3.6625e-10
-7	2.03e-09	2.4625e-10
-7.1	1.9e-09	2.1e-10
-7.2	1.76e-09	2.68125e-10
-7.3	1.68e-09	3.06875e-10
-7.4	1.56e-09	2.9625e-10
-7.5	1.48e-09	3.4125e-10
-7.6	1.43e-09	3.0375e-10
-7.7	1.38e-09	3.73125e-10
-7.8	1.41e-09	3.775e-10
-7.9	1.36e-09	3.63125e-10
-8	1.33e-09	4.20625e-10
-8.1	1.33e-09	3.7625e-10
-8.2	1.33e-09	3.73125e-10
-8.3	1.3e-09	4.0125e-10
-8.4	1.31e-09	4.46875e-10
-8.5	1.32e-09	4.3125e-10
-8.6	1.3e-09	3.95e-10
-8.7	1.33e-09	3.925e-10
-8.8	1.28e-09	4.575e-10
-8.9	1.33e-09	4.8125e-10
-9	1.35e-09	4.525e-10
-9.1	1.36e-09	4.95e-10
-9.2	1.36e-09	4.55e-10
-9.3	1.4e-09	4.7875e-10
-9.4	1.39e-09	4.69375e-10
-9.5	1.43e-09	4.8125e-10
-9.6	1.43e-09	5.3125e-10
-9.7	1.43e-09	5.2625e-10
-9.8	1.48e-09	5.2875e-10
-9.9	1.48e-09	5.24375e-10
-10	1.5e-09	5.35e-10
-10	1.47e-09	5.34375e-10
-9.9	1.47e-09	5.2375e-10
-9.8	1.46e-09	5.35625e-10
-9.7	1.45e-09	5.0875e-10
-9.6	1.44e-09	4.75e-10
-9.5	1.43e-09	4.64375e-10
-9.4	1.42e-09	4.55e-10
-9.3	1.38e-09	4.25e-10
-9.2	1.37e-09	4.54375e-10
-9.1	1.36e-09	4.15625e-10
-9	1.31e-09	4.175e-10
-8.9	1.33e-09	3.7e-10
-8.8	1.3e-09	4.125e-10
-8.7	1.26e-09	3.61875e-10
-8.6	1.27e-09	3.21875e-10
-8.5	1.28e-09	3.3875e-10
-8.4	1.31e-09	3e-10
-8.3	1.29e-09	2.99375e-10
-8.2	1.27e-09	2.6875e-10
-8.1	1.31e-09	2.18125e-10
-8	1.31e-09	2.4e-10
-7.9	1.35e-09	1.98125e-10
-7.8	1.38e-09	2.725e-10
-7.7	1.44e-09	1.58125e-10
-7.6	1.45e-09	1.8875e-10
-7.5	1.55e-09	1.8875e-10
-7.4	1.61e-09	1.95e-10
-7.3	1.68e-09	1.03125e-10
-7.2	1.79e-09	1.90625e-10
-7.1	1.98e-09	1.68125e-10
-7	2.16e-09	1.45625e-10
-6.9	2.26e-09	1.3375e-10
-6.8	2.58e-09	1.375e-10
-6.7	2.71e-09	1.33e-10
-6.6	2.97e-09	1.1875e-10
-6.5	3.32e-09	1.3625e-10
-6.4	3.65e-09	1.075e-10
-6.3	3.97e-09	1.45e-10
-6.2	4.38e-09	1.0875e-10
-6.1	4.83e-09	1.1125e-10
-6	5.44e-09	1.825e-10
-5.9	6.05e-09	8.125e-11
-5.8	6.67e-09	2.325e-10
-5.7	7.49e-09	1.3625e-10
-5.6	8.31e-09	3.325e-10
-5.5	9.11e-09	3.0375e-10
-5.4	1.012e-08	1.7875e-10
-5.3	1.122e-08	1.6875e-10
-5.2	1.234e-08	4.1125e-10
-5.1	1.354e-08	1.3875e-10
-5	1.525e-08	1.0375e-10
-4.9	1.671e-08	1.8e-10
-4.8	1.854e-08	2.325e-10
-4.7	2.053e-08	2.1875e-10
-4.6	2.277e-08	5.75e-11
-4.5	2.506e-08	1.35e-10
-4.4	2.737e-08	1.1375e-10
-4.3	3.012e-08	9.125e-11
-4.2	3.324e-08	3.2125e-10
-4.1	3.675e-08	1.5375e-10
-4	3.94e-08	1.1e-10
-3.9	4.413e-08	9.75e-11
-3.8	4.822e-08	1.975e-10
-3.7	5.286e-08	5.25e-11
-3.6	5.824e-08	1.65e-10
-3.5	6.297e-08	1.8125e-10
-3.4	6.804e-08	1.2125e-10
-3.3	7.505e-08	1.1375e-10
-3.2	8.169e-08	9.875e-11
-3.1	8.935e-08	1.075e-10
-3	9.708e-08	1.4125e-10
-2.9	1.0589e-07	5e-12
-2.8	1.1591e-07	1.125e-10
-2.7	1.2553e-07	1.9e-10
-2.6	1.3631e-07	1e-10
-2.5	1.4687e-07	8.625e-11
-2.4	1.5988e-07	1.0625e-10
-2.3	1.7423e-07	1.325e-10
-2.2	1.8896e-07	1.3625e-10
-2.1	2.0426e-07	2.25e-10
-2	2.2294e-07	1.7875e-10
-1.9	2.4044e-07	1.4125e-10
-1.8	2.6057e-07	1.05e-10
-1.7	2.8306e-07	9.25e-11
-1.6	3.0542e-07	1.1625e-10
-1.5	3.3173e-07	1.6625e-10
-1.4	3.5612e-07	1.625e-10
-1.3	3.8694e-07	1.0125e-10
-1.2	4.1671e-07	1.2375e-10
-1.1	4.5107e-07	1.1875e-10
-1	4.848e-07	3.625e-11
-0.9	5.2364e-07	5.875e-11
-0.8	5.5906e-07	8.5e-11
-0.7	6.0254e-07	7.25e-11
-0.6	6.4528e-07	5.625e-11
-0.5	6.9284e-07	1.125e-11
-0.4	7.3902e-07	6.25e-11
-0.3	7.869e-07	7e-11
-0.2	8.3592e-07	2.5e-12
-0.1	8.9111e-07	9.875e-11
0	9.4301e-07	5.25e-11
0.1	1.00194e-06	2e-11
0.2	1.05871e-06	4.5e-11
0.3	1.12049e-06	9.875e-11
0.4	1.17859e-06	4.5e-11
0.5	1.23937e-06	4.125e-11
0.6	1.30033e-06	2.625e-11
0.7	1.35933e-06	7.5e-12
0.8	1.42172e-06	8.75e-12
0.9	1.4855e-06	3e-10
1	1.54741e-06	7.25e-11
1.1	1.61282e-06	2.625e-11
1.2	1.67315e-06	1.7125e-10
1.3	1.73625e-06	3.5e-11
1.4	1.79669e-06	7.75e-11
1.5	1.85926e-06	5.75e-11
1.6	1.92209e-06	2.75e-11
1.7	1.98274e-06	8.625e-11
1.8	2.04036e-06	7.5e-11
1.9	2.09986e-06	1.2625e-10
2	2.15793e-06	1.3125e-10
2.1	2.21691e-06	2.2375e-10
2.2	2.27517e-06	2.5e-11
2.3	2.33097e-06	1.275e-10
2.4	2.38501e-06	1.175e-10
2.5	2.44076e-06	3.75e-11
2.6	2.4965e-06	2.75e-11
2.7	2.5487e-06	3.25e-11
2.8	2.60453e-06	1.5e-11
2.9	2.65625e-06	3.625e-11
3	2.70905e-06	2.025e-10
3.1	2.75943e-06	6.375e-11
3.2	2.80935e-06	2.625e-11
3.3	2.86056e-06	6.25e-12
3.4	2.91165e-06	4.625e-11
3.5	2.96184e-06	1.25e-11
3.6	3.01359e-06	8.625e-11
3.7	3.06037e-06	1.3e-10
3.8	3.10651e-06	1.625e-11
3.9	3.15499e-06	3e-11
4	3.20276e-06	1.6875e-10
4.1	3.2474e-06	3.875e-11
4.2	3.2956e-06	8.375e-11
4.3	3.34293e-06	9.375e-11
4.4	3.38921e-06	2.0875e-10
4.5	3.43223e-06	0
4.6	3.47733e-06	1.25e-10
4.7	3.5215e-06	3.25e-11
4.8	3.56608e-06	9.75e-11
4.9	3.60975e-06	9.375e-11
5	3.65613e-06	1.575e-10
5.1	3.69844e-06	1.8375e-10
5.2	3.74145e-06	1.475e-10
5.3	3.78229e-06	1.4875e-10
5.4	3.82374e-06	7.5e-11
5.5	3.86758e-06	2.45e-10
5.6	3.90731e-06	1.675e-10
5.7	3.94979e-06	3.5e-10
5.8	3.99024e-06	9.375e-11
5.9	4.02938e-06	2.2875e-10
6	4.06985e-06	3.25e-11
6.1	4.10885e-06	2.025e-10
6.2	4.15046e-06	1.875e-10
6.3	4.19016e-06	1.8375e-10
6.4	4.2275e-06	1.975e-10
6.5	4.26712e-06	2.9e-10
6.6	4.30391e-06	1.8625e-10
6.7	4.34262e-06	5.875e-11
6.8	4.3786e-06	2.1e-10
6.9	4.41856e-06	2.4e-10
7	4.45514e-06	3.4625e-10
7.1	4.49303e-06	1.6375e-10
7.2	4.52861e-06	3.1625e-10
7.3	4.56614e-06	3.6625e-10
7.4	4.60232e-06	3.5375e-10
7.5	4.63806e-06	1.125e-10
7.6	4.67279e-06	5.0625e-10
7.7	4.70588e-06	3.8875e-10
7.8	4.74173e-06	3.825e-10
7.9	4.77613e-06	2.4625e-10
8	4.80709e-06	1.6125e-10

## Sheet: Fig.2d - endurance
cycles	conductance during potentiation	conductance during depression
1	9.8974e-08
2	2.30686e-07
3	2.94302e-07
4	3.45646e-07
5	3.89172e-07
6	4.28274e-07
7	4.62712e-07
8	4.98902e-07
9	5.22012e-07
10	5.53524e-07
11	5.77456e-07
12	5.97258e-07
13	6.14828e-07
14	6.34016e-07
15	6.42112e-07
16	6.55734e-07
17	6.6678e-07
18	6.78094e-07
19	6.92432e-07
20	7.07368e-07
21	7.09684e-07
22	7.15942e-07
23	7.23758e-07
24	7.32478e-07
25	7.45584e-07
26	7.58288e-07
27	7.59236e-07
28	7.73952e-07
29	7.82378e-07
30	7.88514e-07
31	7.93112e-07
32	8.02644e-07
33	8.14678e-07
34	8.11434e-07
35	8.19936e-07
36	8.27264e-07
37	8.39068e-07
38	8.41216e-07
39	8.55658e-07
40	8.71594e-07
41	8.75588e-07
42	8.88018e-07
43	8.85106e-07
44	8.90662e-07
45	9.01348e-07
46	8.98324e-07
47	9.06348e-07
48	9.12528e-07
49	9.233e-07
50	9.25522e-07
51	9.26578e-07
52	9.23146e-07
53	9.31878e-07
54	9.34246e-07
55	9.52946e-07
56	9.62144e-07
57	9.5789e-07
58	9.62688e-07
59	9.66516e-07
60	9.69864e-07
61	9.7292e-07
62	9.80558e-07
63	9.82038e-07
64	9.84604e-07
65	9.83644e-07
66	9.96024e-07
67	1.0029e-06
68	1.00105e-06
69	1.00678e-06
70	1.01321e-06
71	1.01521e-06
72	1.0201e-06
73	1.01601e-06
74	1.01447e-06
75	1.01894e-06
76	1.01798e-06
77	1.01721e-06
78	1.02763e-06
79	1.03177e-06
80	1.0414e-06
81	1.04682e-06
82	1.04173e-06
83	1.03905e-06
84	1.0492e-06
85	1.04399e-06
86	1.04563e-06
87	1.0531e-06
88	1.06129e-06
89	1.06787e-06
90	1.06918e-06
91	1.07123e-06
92	1.07432e-06
93	1.07771e-06
94	1.07978e-06
95	1.07969e-06
96	1.07883e-06
97	1.0836e-06
98	1.07601e-06
99	1.08454e-06
100	1.09584e-06
101	1.09579e-06
102		8.0467e-07
103		7.0963e-07
104		6.57974e-07
105		6.14244e-07
106		5.79034e-07
107		5.45196e-07
108		5.21594e-07
109		4.98104e-07
110		4.74776e-07
111		4.5076e-07
112		4.33554e-07
113		4.11074e-07
114		3.94724e-07
115		3.79502e-07
116		3.68136e-07
117		3.56498e-07
118		3.46632e-07
119		3.34536e-07
120		3.19682e-07
121		3.1145e-07
122		3.02102e-07
123		2.93206e-07
124		2.82426e-07
125		2.7225e-07
126		2.68322e-07
127		2.6229e-07
128		2.56468e-07
129		2.50486e-07
130		2.43244e-07
131		2.3947e-07
132		2.33682e-07
133		2.26148e-07
134		2.21348e-07
135		2.1542e-07
136		2.14774e-07
137		2.09296e-07
138		2.0495e-07
139		2.03158e-07
140		2.0007e-07
141		1.9527e-07
142		1.89822e-07
143		1.87786e-07
144		1.8208e-07
145		1.79394e-07
146		1.77554e-07
147		1.75986e-07
148		1.72234e-07
149		1.7101e-07
150		1.67164e-07
151		1.66176e-07
152		1.64354e-07
153		1.61704e-07
154		1.59522e-07
155		1.5769e-07
156		1.51482e-07
157		1.51176e-07
158		1.50632e-07
159		1.48126e-07
160		1.4696e-07
161		1.44232e-07
162		1.44642e-07
163		1.43044e-07
164		1.38594e-07
165		1.37202e-07
166		1.36794e-07
167		1.3527e-07
168		1.35712e-07
169		1.33362e-07
170		1.31932e-07
171		1.28576e-07
172		1.29022e-07
173		1.27792e-07
174		1.27302e-07
175		1.25644e-07
176		1.25142e-07
177		1.2223e-07
178		1.22706e-07
179		1.19852e-07
180		1.16704e-07
181		1.16394e-07
182		1.16296e-07
183		1.16654e-07
184		1.13926e-07
185		1.10974e-07
186		1.1225e-07
187		1.11366e-07
188		1.11244e-07
189		1.08444e-07
190		1.07666e-07
191		1.08314e-07
192		1.0546e-07
193		1.05768e-07
194		1.0556e-07
195		1.03158e-07
196		1.03506e-07
197		1.03146e-07
198		1.02652e-07
199		1.00766e-07
200		1.01128e-07
201	9.928e-08
202	2.35688e-07
203	3.04998e-07
204	3.56526e-07
205	4.02956e-07
206	4.42572e-07
207	4.7299e-07
208	4.99222e-07
209	5.2408e-07
210	5.4644e-07
211	5.71466e-07
212	5.91996e-07
213	6.1215e-07
214	6.3218e-07
215	6.4718e-07
216	6.67062e-07
217	6.7482e-07
218	6.87158e-07
219	6.99448e-07
220	7.10188e-07
221	7.23724e-07
222	7.37324e-07
223	7.4803e-07
224	7.54262e-07
225	7.63806e-07
226	7.75028e-07
227	7.79568e-07
228	7.88342e-07
229	7.97464e-07
230	8.1632e-07
231	8.22054e-07
232	8.2196e-07
233	8.27816e-07
234	8.3403e-07
235	8.48978e-07
236	8.4924e-07
237	8.57524e-07
238	8.60256e-07
239	8.78432e-07
240	8.79668e-07
241	8.86434e-07
242	8.87036e-07
243	8.98786e-07
244	9.13058e-07
245	9.10084e-07
246	9.1789e-07
247	9.28536e-07
248	9.24232e-07
249	9.39178e-07
250	9.42776e-07
251	9.39406e-07
252	9.47704e-07
253	9.57734e-07
254	9.64346e-07
255	9.6579e-07
256	9.71592e-07
257	9.84128e-07
258	9.75168e-07
259	9.80968e-07
260	9.85032e-07
261	9.92736e-07
262	9.9935e-07
263	9.99678e-07
264	1.00036e-06
265	1.00385e-06
266	1.00917e-06
267	1.01862e-06
268	1.01812e-06
269	1.02618e-06
270	1.02897e-06
271	1.035e-06
272	1.0423e-06
273	1.04707e-06
274	1.04605e-06
275	1.04398e-06
276	1.05161e-06
277	1.0547e-06
278	1.05525e-06
279	1.07003e-06
280	1.07055e-06
281	1.06976e-06
282	1.06725e-06
283	1.07689e-06
284	1.06448e-06
285	1.07097e-06
286	1.07841e-06
287	1.07769e-06
288	1.07904e-06
289	1.07445e-06
290	1.0696e-06
291	1.08096e-06
292	1.0899e-06
293	1.08245e-06
294	1.09124e-06
295	1.09924e-06
296	1.10288e-06
297	1.09531e-06
298	1.11053e-06
299	1.10506e-06
300	1.10391e-06
301	1.09616e-06
302		8.04766e-07
303		7.15648e-07
304		6.6248e-07
305		6.1881e-07
306		5.91026e-07
307		5.61528e-07
308		5.30044e-07
309		5.0733e-07
310		4.8095e-07
311		4.58374e-07
312		4.42792e-07
313		4.28298e-07
314		4.09554e-07
315		3.9502e-07
316		3.80122e-07
317		3.6142e-07
318		3.51774e-07
319		3.363e-07
320		3.24986e-07
321		3.172e-07
322		3.0337e-07
323		2.95438e-07
324		2.86524e-07
325		2.77642e-07
326		2.73232e-07
327		2.64122e-07
328		2.58216e-07
329		2.51662e-07
330		2.45498e-07
331		2.38496e-07
332		2.3548e-07
333		2.27046e-07
334		2.17694e-07
335		2.15374e-07
336		2.13556e-07
337		2.09596e-07
338		2.0478e-07
339		2.01946e-07
340		1.95736e-07
341		1.92496e-07
342		1.91836e-07
343		1.8803e-07
344		1.82832e-07
345		1.80016e-07
346		1.77694e-07
347		1.74628e-07
348		1.72242e-07
349		1.71392e-07
350		1.67928e-07
351		1.67256e-07
352		1.63232e-07
353		1.59798e-07
354		1.59426e-07
355		1.57292e-07
356		1.5312e-07
357		1.54618e-07
358		1.51576e-07
359		1.49636e-07
360		1.49762e-07
361		1.45948e-07
362		1.44676e-07
363		1.43156e-07
364		1.3944e-07
365		1.39534e-07
366		1.37654e-07
367		1.3513e-07
368		1.3535e-07
369		1.32784e-07
370		1.30736e-07
371		1.28758e-07
372		1.30552e-07
373		1.29956e-07
374		1.28696e-07
375		1.24844e-07
376		1.24152e-07
377		1.22958e-07
378		1.2102e-07
379		1.1937e-07
380		1.18662e-07
381		1.1944e-07
382		1.19202e-07
383		1.17274e-07
384		1.15086e-07
385		1.14608e-07
386		1.1364e-07
387		1.14638e-07
388		1.13426e-07
389		1.11792e-07
390		1.11426e-07
391		1.10264e-07
392		1.09362e-07
393		1.0878e-07
394		1.08632e-07
395		1.0722e-07
396		1.06818e-07
397		1.05398e-07
398		1.05298e-07
399		1.04404e-07
400		1.03934e-07
401	1.02302e-07
402	2.41766e-07
403	3.0599e-07
404	3.65634e-07
405	4.1149e-07
406	4.55008e-07
407	4.89744e-07
408	5.17156e-07
409	5.4683e-07
410	5.68992e-07
411	5.86592e-07
412	6.11908e-07
413	6.24638e-07
414	6.4166e-07
415	6.54042e-07
416	6.7125e-07
417	6.80088e-07
418	6.95908e-07
419	7.13156e-07
420	7.2316e-07
421	7.32216e-07
422	7.38852e-07
423	7.52652e-07
424	7.62608e-07
425	7.73966e-07
426	7.85842e-07
427	7.8044e-07
428	7.91588e-07
429	8.01536e-07
430	8.1379e-07
431	8.22542e-07
432	8.3025e-07
433	8.3278e-07
434	8.49756e-07
435	8.49502e-07
436	8.5755e-07
437	8.65234e-07
438	8.72348e-07
439	8.7902e-07
440	8.85202e-07
441	8.94078e-07
442	8.99144e-07
443	9.08994e-07
444	9.11234e-07
445	9.141e-07
446	9.20014e-07
447	9.24462e-07
448	9.28058e-07
449	9.28092e-07
450	9.41512e-07
451	9.5337e-07
452	9.56488e-07
453	9.64388e-07
454	9.60154e-07
455	9.7986e-07
456	9.87742e-07
457	9.8351e-07
458	9.8049e-07
459	9.83052e-07
460	9.96336e-07
461	9.9659e-07
462	9.92746e-07
463	1.00224e-06
464	1.01142e-06
465	1.00565e-06
466	1.01844e-06
467	1.01331e-06
468	1.01323e-06
469	1.01408e-06
470	1.02362e-06
471	1.02369e-06
472	1.03211e-06
473	1.03935e-06
474	1.03874e-06
475	1.03579e-06
476	1.04234e-06
477	1.05566e-06
478	1.05697e-06
479	1.04513e-06
480	1.05433e-06
481	1.05522e-06
482	1.05767e-06
483	1.05742e-06
484	1.05661e-06
485	1.06359e-06
486	1.05879e-06
487	1.06877e-06
488	1.06412e-06
489	1.07067e-06
490	1.07596e-06
491	1.07753e-06
492	1.08501e-06
493	1.09161e-06
494	1.0879e-06
495	1.0932e-06
496	1.0934e-06
497	1.09397e-06
498	1.09216e-06
499	1.08714e-06
500	1.08284e-06
501	1.08975e-06
502		7.94586e-07
503		7.11658e-07
504		6.67268e-07
505		6.16118e-07
506		5.77964e-07
507		5.4467e-07
508		5.21322e-07
509		4.99504e-07
510		4.75188e-07
511		4.50912e-07
512		4.37004e-07
513		4.20736e-07
514		4.09284e-07
515		3.901e-07
516		3.7206e-07
517		3.58544e-07
518		3.51904e-07
519		3.39514e-07
520		3.22772e-07
521		3.17854e-07
522		3.08626e-07
523		2.97494e-07
524		2.91374e-07
525		2.83682e-07
526		2.74142e-07
527		2.69106e-07
528		2.6263e-07
529		2.55046e-07
530		2.47522e-07
531		2.42562e-07
532		2.34572e-07
533		2.31968e-07
534		2.27254e-07
535		2.22464e-07
536		2.16302e-07
537		2.09236e-07
538		2.05618e-07
539		2.0281e-07
540		1.99652e-07
541		1.954e-07
542		1.92754e-07
543		1.8711e-07
544		1.86348e-07
545		1.8464e-07
546		1.83834e-07
547		1.78898e-07
548		1.76326e-07
549		1.7441e-07
550		1.70294e-07
551		1.66434e-07
552		1.6162e-07
553		1.58422e-07
554		1.58514e-07
555		1.57272e-07
556		1.54498e-07
557		1.51776e-07
558		1.48732e-07
559		1.50062e-07
560		1.48428e-07
561		1.45858e-07
562		1.4356e-07
563		1.42408e-07
564		1.39262e-07
565		1.37912e-07
566		1.37514e-07
567		1.36352e-07
568		1.32834e-07
569		1.33944e-07
570		1.3114e-07
571		1.2932e-07
572		1.27446e-07
573		1.26824e-07
574		1.26722e-07
575		1.25304e-07
576		1.23086e-07
577		1.22278e-07
578		1.20592e-07
579		1.20622e-07
580		1.18288e-07
581		1.19712e-07
582		1.19358e-07
583		1.19576e-07
584		1.19396e-07
585		1.18106e-07
586		1.15648e-07
587		1.14652e-07
588		1.12476e-07
589		1.11634e-07
590		1.10722e-07
591		1.1212e-07
592		1.09766e-07
593		1.08674e-07
594		1.0922e-07
595		1.0696e-07
596		1.07434e-07
597		1.06474e-07
598		1.05278e-07
599		1.04138e-07
600		1.04028e-07
100000	1.02424e-07
100001	2.42288e-07
100002	3.07186e-07
100003	3.6516e-07
100004	4.08624e-07
100005	4.51902e-07
100006	4.89712e-07
100007	5.15154e-07
100008	5.4653e-07
100009	5.70762e-07
100010	5.8741e-07
100011	6.09594e-07
100012	6.32692e-07
100013	6.51356e-07
100014	6.65234e-07
100015	6.78362e-07
100016	6.88438e-07
100017	7.0349e-07
100018	7.2195e-07
100019	7.2744e-07
100020	7.34418e-07
100021	7.46454e-07
100022	7.55446e-07
100023	7.6407e-07
100024	7.7847e-07
100025	7.8336e-07
100026	7.89144e-07
100027	8.04482e-07
100028	8.17778e-07
100029	8.10612e-07
100030	8.13736e-07
100031	8.25638e-07
100032	8.2982e-07
100033	8.46558e-07
100034	8.51232e-07
100035	8.59104e-07
100036	8.57094e-07
100037	8.59904e-07
100038	8.7806e-07
100039	8.93382e-07
100040	9.0136e-07
100041	8.97458e-07
100042	9.11332e-07
100043	9.15064e-07
100044	9.20548e-07
100045	9.29578e-07
100046	9.36622e-07
100047	9.39218e-07
100048	9.40132e-07
100049	9.34844e-07
100050	9.45244e-07
100051	9.4824e-07
100052	9.54728e-07
100053	9.61624e-07
100054	9.77566e-07
100055	9.74878e-07
100056	9.80842e-07
100057	9.80094e-07
100058	9.85062e-07
100059	9.89838e-07
100060	1.00024e-06
100061	9.94856e-07
100062	9.97572e-07
100063	1.00445e-06
100064	1.01349e-06
100065	1.01496e-06
100066	1.02062e-06
100067	1.02369e-06
100068	1.03134e-06
100069	1.02421e-06
100070	1.02963e-06
100071	1.02307e-06
100072	1.04283e-06
100073	1.04585e-06
100074	1.04619e-06
100075	1.05212e-06
100076	1.051e-06
100077	1.05509e-06
100078	1.04753e-06
100079	1.05307e-06
100080	1.05543e-06
100081	1.0547e-06
100082	1.05654e-06
100083	1.06366e-06
100084	1.07163e-06
100085	1.06338e-06
100086	1.07931e-06
100087	1.07512e-06
100088	1.07672e-06
100089	1.08252e-06
100090	1.08458e-06
100091	1.09688e-06
100092	1.09585e-06
100093	1.09474e-06
100094	1.08934e-06
100095	1.09725e-06
100096	1.1064e-06
100097	1.10657e-06
100098	1.10634e-06
100099	1.11158e-06
100100	1.11528e-06
100101		8.1811e-07
100102		7.22416e-07
100103		6.61174e-07
100104		6.15642e-07
100105		5.8764e-07
100106		5.51586e-07
100107		5.22328e-07
100108		5.01014e-07
100109		4.82196e-07
100110		4.62434e-07
100111		4.39428e-07
100112		4.1546e-07
100113		4.0586e-07
100114		3.86622e-07
100115		3.78192e-07
100116		3.62796e-07
100117		3.51504e-07
100118		3.39346e-07
100119		3.2906e-07
100120		3.172e-07
100121		3.06614e-07
100122		2.9775e-07
100123		2.89898e-07
100124		2.82206e-07
100125		2.75312e-07
100126		2.66716e-07
100127		2.61368e-07
100128		2.53568e-07
100129		2.50296e-07
100130		2.4305e-07
100131		2.37174e-07
100132		2.29236e-07
100133		2.23594e-07
100134		2.19392e-07
100135		2.16172e-07
100136		2.09842e-07
100137		2.06836e-07
100138		2.05656e-07
100139		2.01822e-07
100140		1.97602e-07
100141		1.95834e-07
100142		1.913e-07
100143		1.91292e-07
100144		1.82826e-07
100145		1.81086e-07
100146		1.80362e-07
100147		1.77894e-07
100148		1.73796e-07
100149		1.69226e-07
100150		1.68416e-07
100151		1.65544e-07
100152		1.63876e-07
100153		1.57318e-07
100154		1.57508e-07
100155		1.54298e-07
100156		1.5117e-07
100157		1.49038e-07
100158		1.48046e-07
100159		1.46282e-07
100160		1.44104e-07
100161		1.43808e-07
100162		1.40696e-07
100163		1.4076e-07
100164		1.39434e-07
100165		1.37566e-07
100166		1.3526e-07
100167		1.334e-07
100168		1.32672e-07
100169		1.31572e-07
100170		1.2896e-07
100171		1.29202e-07
100172		1.29298e-07
100173		1.27776e-07
100174		1.2529e-07
100175		1.20702e-07
100176		1.21156e-07
100177		1.2016e-07
100178		1.1961e-07
100179		1.19242e-07
100180		1.1989e-07
100181		1.18922e-07
100182		1.16838e-07
100183		1.1613e-07
100184		1.15494e-07
100185		1.12348e-07
100186		1.12618e-07
100187		1.12748e-07
100188		1.1197e-07
100189		1.10636e-07
100190		1.08684e-07
100191		1.0639e-07
100192		1.07546e-07
100193		1.05172e-07
100194		1.0492e-07
100195		1.03888e-07
100196		1.03058e-07
100197		1.0217e-07
100198		1.01874e-07
100199		1.01226e-07
100200	9.9736e-08
100201	1.23514e-07
100202	2.53614e-07
100203	3.15266e-07
100204	3.76816e-07
100205	4.17288e-07
100206	4.52672e-07
100207	4.82706e-07
100208	5.10376e-07
100209	5.3814e-07
100210	5.67684e-07
100211	5.97146e-07
100212	6.10958e-07
100213	6.29908e-07
100214	6.41586e-07
100215	6.63592e-07
100216	6.79646e-07
100217	6.89462e-07
100218	6.97506e-07
100219	7.1168e-07
100220	7.1804e-07
100221	7.35694e-07
100222	7.40608e-07
100223	7.61014e-07
100224	7.65624e-07
100225	7.7307e-07
100226	7.814e-07
100227	7.86866e-07
100228	7.9736e-07
100229	8.00478e-07
100230	8.08116e-07
100231	8.22926e-07
100232	8.247e-07
100233	8.34426e-07
100234	8.41602e-07
100235	8.47606e-07
100236	8.55768e-07
100237	8.65764e-07
100238	8.62842e-07
100239	8.71236e-07
100240	8.82206e-07
100241	8.91434e-07
100242	9.03128e-07
100243	9.02226e-07
100244	9.14462e-07
100245	9.12788e-07
100246	9.18284e-07
100247	9.22912e-07
100248	9.27284e-07
100249	9.37792e-07
100250	9.41052e-07
100251	9.42556e-07
100252	9.49006e-07
100253	9.5409e-07
100254	9.60984e-07
100255	9.71398e-07
100256	9.75008e-07
100257	9.75792e-07
100258	9.72964e-07
100259	9.67678e-07
100260	9.7292e-07
100261	9.75032e-07
100262	9.84056e-07
100263	9.91628e-07
100264	9.86576e-07
100265	9.9225e-07
100266	9.88948e-07
100267	9.9981e-07
100268	1.00445e-06
100269	1.00759e-06
100270	1.01459e-06
100271	1.01393e-06
100272	1.01628e-06
100273	1.03266e-06
100274	1.02719e-06
100275	1.03157e-06
100276	1.039e-06
100277	1.03279e-06
100278	1.04079e-06
100279	1.04586e-06
100280	1.05025e-06
100281	1.05288e-06
100282	1.05137e-06
100283	1.04561e-06
100284	1.0513e-06
100285	1.05318e-06
100286	1.0565e-06
100287	1.06914e-06
100288	1.06573e-06
100289	1.07143e-06
100290	1.06539e-06
100291	1.07297e-06
100292	1.08557e-06
100293	1.07827e-06
100294	1.0722e-06
100295	1.07628e-06
100296	1.06675e-06
100297	1.06514e-06
100298	1.07265e-06
100299	1.07398e-06
100300	1.07984e-06
100301		7.83036e-07
100302		6.95838e-07
100303		6.44256e-07
100304		6.0585e-07
100305		5.63018e-07
100306		5.30582e-07
100307		5.09808e-07
100308		4.88128e-07
100309		4.67126e-07
100310		4.45612e-07
100311		4.25294e-07
100312		4.10804e-07
100313		3.96216e-07
100314		3.80568e-07
100315		3.6945e-07
100316		3.5166e-07
100317		3.39148e-07
100318		3.25748e-07
100319		3.10708e-07
100320		2.9938e-07
100321		2.95958e-07
100322		2.86082e-07
100323		2.8036e-07
100324		2.739e-07
100325		2.65768e-07
100326		2.55292e-07
100327		2.50448e-07
100328		2.43864e-07
100329		2.3885e-07
100330		2.315e-07
100331		2.28234e-07
100332		2.20048e-07
100333		2.17048e-07
100334		2.09492e-07
100335		2.0506e-07
100336		2.01884e-07
100337		2.00186e-07
100338		1.98254e-07
100339		1.93754e-07
100340		1.91646e-07
100341		1.88958e-07
100342		1.85218e-07
100343		1.8157e-07
100344		1.782e-07
100345		1.73346e-07
100346		1.71924e-07
100347		1.70348e-07
100348		1.6606e-07
100349		1.64236e-07
100350		1.6085e-07
100351		1.59784e-07
100352		1.55152e-07
100353		1.5401e-07
100354		1.52288e-07
100355		1.50752e-07
100356		1.49756e-07
100357		1.48104e-07
100358		1.4696e-07
100359		1.46232e-07
100360		1.4025e-07
100361		1.39192e-07
100362		1.3834e-07
100363		1.3712e-07
100364		1.3471e-07
100365		1.31966e-07
100366		1.29948e-07
100367		1.30146e-07
100368		1.28526e-07
100369		1.25944e-07
100370		1.24712e-07
100371		1.25108e-07
100372		1.24516e-07
100373		1.22296e-07
100374		1.20042e-07
100375		1.18952e-07
100376		1.16386e-07
100377		1.15462e-07
100378		1.13206e-07
100379		1.12068e-07
100380		1.13124e-07
100381		1.1258e-07
100382		1.12766e-07
100383		1.1189e-07
100384		1.10772e-07
100385		1.10616e-07
100386		1.09136e-07
100387		1.07978e-07
100388		1.05052e-07
100389		1.0477e-07
100390		1.03562e-07
100391		1.03646e-07
100392		1.0119e-07
100393		1.0247e-07
100394		1.01138e-07
100395		1.00262e-07
100396		9.9602e-08
100397		9.9748e-08
100398		9.8092e-08
100399		9.7848e-08
100400		9.7512e-08
100401	2.31586e-07
100402	3.00442e-07
100403	3.53526e-07
100404	3.99026e-07
100405	4.36688e-07
100406	4.72332e-07
100407	4.99624e-07
100408	5.2945e-07
100409	5.4923e-07
100410	5.75074e-07
100411	5.98234e-07
100412	6.0793e-07
100413	6.35908e-07
100414	6.54234e-07
100415	6.6341e-07
100416	6.73342e-07
100417	6.8611e-07
100418	6.98944e-07
100419	7.06036e-07
100420	7.1057e-07
100421	7.24214e-07
100422	7.37884e-07
100423	7.46288e-07
100424	7.49852e-07
100425	7.64172e-07
100426	7.66724e-07
100427	7.7343e-07
100428	7.83892e-07
100429	7.95094e-07
100430	8.02612e-07
100431	8.11292e-07
100432	8.18586e-07
100433	8.24434e-07
100434	8.35958e-07
100435	8.43102e-07
100436	8.50586e-07
100437	8.66682e-07
100438	8.7791e-07
100439	8.81462e-07
100440	8.8335e-07
100441	8.95366e-07
100442	9.01088e-07
100443	8.9533e-07
100444	9.01406e-07
100445	9.19e-07
100446	9.17366e-07
100447	9.29592e-07
100448	9.3312e-07
100449	9.3395e-07
100450	9.39676e-07
100451	9.45446e-07
100452	9.47266e-07
100453	9.46316e-07
100454	9.49076e-07
100455	9.6127e-07
100456	9.6182e-07
100457	9.57442e-07
100458	9.76488e-07
100459	9.81642e-07
100460	9.81914e-07
100461	9.82076e-07
100462	9.82782e-07
100463	9.87518e-07
100464	9.9124e-07
100465	9.85274e-07
100466	9.93846e-07
100467	9.99494e-07
100468	9.99176e-07
100469	1.01326e-06
100470	1.00929e-06
100471	1.00973e-06
100472	1.0107e-06
100473	1.01861e-06
100474	1.02607e-06
100475	1.0294e-06
100476	1.03308e-06
100477	1.03483e-06
100478	1.0443e-06
100479	1.04459e-06
100480	1.04359e-06
100481	1.04292e-06
100482	1.05939e-06
100483	1.05815e-06
100484	1.05813e-06
100485	1.06776e-06
100486	1.05733e-06
100487	1.05941e-06
100488	1.06812e-06
100489	1.06908e-06
100490	1.07402e-06
100491	1.08297e-06
100492	1.07506e-06
100493	1.07887e-06
100494	1.0863e-06
100495	1.08419e-06
100496	1.08415e-06
100497	1.0792e-06
100498	1.08321e-06
100499	1.08612e-06
100500	1.09159e-06
100501		8.01478e-07
100502		7.05642e-07
100503		6.53948e-07
100504		6.15416e-07
100505		5.87032e-07
100506		5.47404e-07
100507		5.20316e-07
100508		5.0121e-07
100509		4.75256e-07
100510		4.56594e-07
100511		4.29182e-07
100512		4.12652e-07
100513		4.0231e-07
100514		3.85408e-07
100515		3.7309e-07
100516		3.5769e-07
100517		3.47508e-07
100518		3.37192e-07
100519		3.25268e-07
100520		3.14578e-07
100521		3.02648e-07
100522		2.9453e-07
100523		2.87882e-07
100524		2.7856e-07
100525		2.67586e-07
100526		2.61608e-07
100527		2.56936e-07
100528		2.47762e-07
100529		2.44624e-07
100530		2.36108e-07
100531		2.29878e-07
100532		2.2452e-07
100533		2.19446e-07
100534		2.14902e-07
100535		2.1314e-07
100536		2.08048e-07
100537		2.02972e-07
100538		1.99282e-07
100539		1.93578e-07
100540		1.90344e-07
100541		1.89178e-07
100542		1.86062e-07
100543		1.84142e-07
100544		1.79584e-07
100545		1.76462e-07
100546		1.72082e-07
100547		1.69618e-07
100548		1.65232e-07
100549		1.63912e-07
100550		1.64174e-07
100551		1.61272e-07
100552		1.60764e-07
100553		1.58166e-07
100554		1.55308e-07
100555		1.5345e-07
100556		1.53026e-07
100557		1.5091e-07
100558		1.46954e-07
100559		1.47826e-07
100560		1.45126e-07
100561		1.44148e-07
100562		1.42632e-07
100563		1.4038e-07
100564		1.37878e-07
100565		1.37916e-07
100566		1.3412e-07
100567		1.3424e-07
100568		1.32742e-07
100569		1.31362e-07
100570		1.30638e-07
100571		1.29264e-07
100572		1.26706e-07
100573		1.2367e-07
100574		1.2366e-07
100575		1.22014e-07
100576		1.2114e-07
100577		1.21648e-07
100578		1.18998e-07
100579		1.1684e-07
100580		1.16776e-07
100581		1.17094e-07
100582		1.17182e-07
100583		1.14216e-07
100584		1.1402e-07
100585		1.12298e-07
100586		1.12648e-07
100587		1.1209e-07
100588		1.09234e-07
100589		1.0991e-07
100590		1.0939e-07
100591		1.09568e-07
100592		1.09192e-07
100593		1.07264e-07
100594		1.06304e-07
100595		1.08152e-07
100596		1.07702e-07
100597		1.06004e-07
100598		1.05114e-07
100599		1.04066e-07
100600		1.0329e-07

## Sheet: Fig.2e - multi-level
cycles	conductance(staet1)	conductance(staet2)	conductance(staet3)	conductance(staet4)
1	1.0315e-07	4.1623e-07	7.7016e-07	1.14547e-06
2	1.0132e-07	3.839e-07	7.8228e-07	1.10516e-06
3	1.0458e-07	4.186e-07	7.7261e-07	1.15177e-06
4	1.0457e-07	3.9942e-07	8.2402e-07	1.06061e-06
5	9.922e-08	4.1663e-07	8.2338e-07	1.15054e-06
6	1.0156e-07	3.8143e-07	8.2793e-07	1.14774e-06
7	1.0179e-07	4.1031e-07	8.1945e-07	1.08814e-06
8	1.0155e-07	3.8685e-07	8.1648e-07	1.0485e-06
9	9.777e-08	3.8185e-07	7.6777e-07	1.13558e-06
10	1.0195e-07	3.9268e-07	8.3602e-07	1.04879e-06
11	9.939e-08	3.9526e-07	8.2124e-07	1.13247e-06
12	9.687e-08	3.9959e-07	7.9565e-07	1.11609e-06
13	1.0209e-07	4.1019e-07	7.8208e-07	1.11977e-06
14	1.0155e-07	3.865e-07	7.6952e-07	1.09982e-06
15	1.046e-07	3.9362e-07	8.0682e-07	1.06962e-06
16	1.0251e-07	3.902e-07	8.0048e-07	1.1219e-06
17	1.0391e-07	4.1837e-07	8.0378e-07	1.06025e-06
18	9.649e-08	3.903e-07	8.2726e-07	1.07297e-06
19	1.0314e-07	3.8974e-07	8.3434e-07	1.0835e-06
20	9.697e-08	3.9004e-07	8.0928e-07	1.09706e-06
21	9.852e-08	4.1323e-07	8.0682e-07	1.10547e-06
22	1.0417e-07	3.9143e-07	8.2058e-07	1.12791e-06
23	9.88e-08	4.0271e-07	7.6607e-07	1.05093e-06
24	1.0031e-07	4.1117e-07	8.3472e-07	1.05929e-06
25	1.0069e-07	3.9878e-07	7.6095e-07	1.08208e-06
26	9.662e-08	4.1177e-07	7.849e-07	1.10314e-06
27	9.666e-08	4.0408e-07	7.8104e-07	1.11695e-06
28	1.0189e-07	4.0993e-07	7.9604e-07	1.05422e-06
29	9.729e-08	4.1653e-07	7.7219e-07	1.13584e-06
30	1.0038e-07	4.1985e-07	7.6625e-07	1.09369e-06
31	9.607e-08	4.1848e-07	7.6037e-07	1.13024e-06
32	1.0317e-07	4.1475e-07	7.6675e-07	1.08898e-06
33	9.76e-08	4.12e-07	7.9451e-07	1.14517e-06
34	9.682e-08	3.9055e-07	7.7164e-07	1.05997e-06
35	1.0369e-07	4.0319e-07	8.0399e-07	1.06095e-06
36	1.0353e-07	4.0488e-07	7.8808e-07	1.10146e-06
37	9.902e-08	3.8304e-07	7.7919e-07	1.05857e-06
38	9.684e-08	3.896e-07	7.9338e-07	1.05046e-06
39	1.0403e-07	4.1779e-07	7.9927e-07	1.09882e-06
40	9.838e-08	4.16e-07	7.8954e-07	1.05723e-06
41	1.028e-07	3.9559e-07	7.7934e-07	1.08943e-06
42	9.596e-08	3.8528e-07	8.3536e-07	1.15017e-06
43	1.0075e-07	3.8239e-07	7.7878e-07	1.08385e-06
44	1.0321e-07	3.8062e-07	7.6344e-07	1.06359e-06
45	1.0149e-07	4.0927e-07	8.1182e-07	1.0946e-06
46	1.0047e-07	3.9185e-07	8.1958e-07	1.06579e-06
47	1.0187e-07	3.8734e-07	7.8948e-07	1.11382e-06
48	1.028e-07	3.8325e-07	8.3435e-07	1.13033e-06
49	9.987e-08	3.9743e-07	7.9574e-07	1.0787e-06
50	1.0009e-07	4.0043e-07	8.2541e-07	1.13243e-06
51	1.0144e-07	3.9514e-07	8.2493e-07	1.10361e-06
52	9.851e-08	4.1756e-07	8.3008e-07	1.10552e-06
53	1.0122e-07	4.0348e-07	7.7662e-07	1.07814e-06
54	9.971e-08	3.8922e-07	8.2754e-07	1.06642e-06
55	9.726e-08	3.8683e-07	7.7821e-07	1.09293e-06
56	9.811e-08	4.1694e-07	7.9442e-07	1.06533e-06
57	1.0405e-07	4.1919e-07	7.9511e-07	1.05722e-06
58	9.758e-08	3.9635e-07	8.0759e-07	1.07384e-06
59	1.0103e-07	4.0845e-07	7.7774e-07	1.05792e-06
60	9.797e-08	3.9275e-07	7.9393e-07	1.10086e-06
61	9.586e-08	3.905e-07	8.2408e-07	1.04821e-06
62	1.0429e-07	4.0921e-07	7.9909e-07	1.10864e-06
63	9.737e-08	3.9835e-07	8.3705e-07	1.10515e-06
64	1.0021e-07	3.8926e-07	7.9911e-07	1.11365e-06
65	1.0179e-07	3.9582e-07	7.8939e-07	1.15368e-06
66	9.538e-08	4.1541e-07	8.3306e-07	1.13258e-06
67	9.599e-08	3.9047e-07	7.8683e-07	1.11977e-06
68	9.637e-08	4.0885e-07	7.6854e-07	1.11691e-06
69	9.994e-08	4.1116e-07	8.172e-07	1.14441e-06
70	1.0391e-07	3.9337e-07	8.159e-07	1.06676e-06
71	9.531e-08	4.0976e-07	8e-07	1.09779e-06
72	1.0405e-07	4.0439e-07	8.0941e-07	1.13954e-06
73	1.0305e-07	4.0307e-07	7.7463e-07	1.07139e-06
74	1.0387e-07	3.8115e-07	7.9919e-07	1.06347e-06
75	1.0479e-07	4.0851e-07	8.0004e-07	1.09682e-06
76	9.56e-08	4.0728e-07	7.6339e-07	1.05286e-06
77	1.0022e-07	3.8387e-07	8.2545e-07	1.13493e-06
78	1.0222e-07	3.8599e-07	8.1277e-07	1.10205e-06
79	1.0473e-07	4.0596e-07	8.2403e-07	1.09492e-06
80	9.932e-08	4.1301e-07	7.6668e-07	1.05965e-06
81	9.673e-08	3.9564e-07	8.2651e-07	1.13337e-06
82	9.56e-08	3.9597e-07	8.0215e-07	1.09085e-06
83	1.0157e-07	4.0512e-07	7.8336e-07	1.09248e-06
84	9.515e-08	4.1936e-07	7.7337e-07	1.05668e-06
85	9.872e-08	3.8792e-07	7.9918e-07	1.08234e-06
86	1.0452e-07	4.1681e-07	7.6421e-07	1.12616e-06
87	9.769e-08	3.9691e-07	8.0383e-07	1.1487e-06
88	9.918e-08	4.1932e-07	7.8412e-07	1.12212e-06
89	1.0166e-07	4.0157e-07	8.1585e-07	1.11832e-06
90	9.678e-08	3.8512e-07	8.3993e-07	1.06382e-06
91	9.533e-08	4.0245e-07	8.3055e-07	1.11861e-06
92	9.69e-08	3.9476e-07	7.9686e-07	1.15298e-06
93	9.656e-08	4.1422e-07	8.1158e-07	1.08639e-06
94	9.691e-08	3.9713e-07	7.9856e-07	1.05827e-06
95	1.009e-07	3.8905e-07	7.9077e-07	1.10913e-06
96	9.752e-08	3.9162e-07	8.0937e-07	1.07418e-06
97	1.0324e-07	4.1931e-07	8.1842e-07	1.08283e-06
98	1.0084e-07	3.8431e-07	8.325e-07	1.14176e-06
99	1.0318e-07	3.9043e-07	8.0755e-07	1.04748e-06
100	9.925e-08	3.9251e-07	7.7292e-07	1.06466e-06
101	9.923e-08	3.8377e-07	8.0788e-07	1.0968e-06
102	1.0196e-07	4.08e-07	8.1108e-07	1.0487e-06
103	9.569e-08	3.9278e-07	8.0247e-07	1.11699e-06
104	9.908e-08	4.128e-07	8.1747e-07	1.15155e-06
105	1.0031e-07	3.9301e-07	7.6845e-07	1.11221e-06
106	1.0279e-07	3.9694e-07	7.6727e-07	1.07431e-06
107	9.654e-08	3.9124e-07	7.9521e-07	1.10299e-06
108	9.957e-08	4.1501e-07	8.0144e-07	1.1488e-06
109	1.0138e-07	4.1831e-07	7.7926e-07	1.11937e-06
110	9.789e-08	4.0687e-07	8.1561e-07	1.05248e-06
111	9.755e-08	3.8896e-07	8.1343e-07	1.13788e-06
112	9.844e-08	4.1122e-07	8.1403e-07	1.04574e-06
113	1.0102e-07	3.9547e-07	8.3328e-07	1.04513e-06
114	9.962e-08	3.9697e-07	7.9687e-07	1.12972e-06
115	9.822e-08	4.1139e-07	7.9771e-07	1.04893e-06
116	9.676e-08	4.0887e-07	7.9788e-07	1.0618e-06
117	9.841e-08	4.043e-07	7.7534e-07	1.12623e-06
118	9.743e-08	4.167e-07	7.8152e-07	1.12921e-06
119	9.689e-08	3.915e-07	7.6729e-07	1.10838e-06
120	1.0183e-07	4.0186e-07	7.9406e-07	1.11589e-06
121	1.0148e-07	4.0716e-07	8.1086e-07	1.14897e-06
122	9.709e-08	4.0837e-07	7.789e-07	1.05813e-06
123	1.0107e-07	3.9801e-07	7.967e-07	1.11781e-06
124	1.027e-07	3.9401e-07	8.1296e-07	1.09078e-06
125	1.0342e-07	4.1332e-07	7.8052e-07	1.11248e-06
126	1.0082e-07	4.0163e-07	8.296e-07	1.07413e-06
127	9.818e-08	3.8477e-07	8.3519e-07	1.11601e-06
128	9.979e-08	4.0557e-07	8.0358e-07	1.1162e-06
129	1.0044e-07	4.0884e-07	8.018e-07	1.15431e-06
130	9.719e-08	3.8423e-07	7.6878e-07	1.052e-06
131	9.905e-08	3.9793e-07	7.8927e-07	1.12899e-06
132	1.0128e-07	4.1088e-07	8.3463e-07	1.152e-06
133	9.692e-08	3.8555e-07	8.157e-07	1.05532e-06
134	1.0025e-07	4.0121e-07	8.2889e-07	1.09833e-06
135	9.893e-08	4.0686e-07	8.193e-07	1.10221e-06
136	9.848e-08	3.86e-07	8.0689e-07	1.07384e-06
137	9.544e-08	4.102e-07	7.7942e-07	1.09366e-06
138	1.0188e-07	3.9437e-07	8.1891e-07	1.08842e-06
139	1.0183e-07	4.0816e-07	7.9538e-07	1.04715e-06
140	9.831e-08	3.9697e-07	7.8162e-07	1.06668e-06
141	1.0322e-07	3.972e-07	8.3102e-07	1.08803e-06
142	1.0269e-07	3.9587e-07	8.2468e-07	1.12806e-06
143	9.877e-08	3.8864e-07	8.2323e-07	1.14942e-06
144	9.828e-08	4.0685e-07	7.9509e-07	1.13669e-06
145	1.0269e-07	3.8669e-07	8.2896e-07	1.15389e-06
146	1.0014e-07	4.1537e-07	8.0704e-07	1.06202e-06
147	9.7e-08	3.9628e-07	8.199e-07	1.13581e-06
148	1.029e-07	3.9274e-07	8.0273e-07	1.05489e-06
149	9.612e-08	3.8545e-07	8.1429e-07	1.09947e-06
150	9.69e-08	3.998e-07	7.7181e-07	1.05105e-06
151	1.0351e-07	4.0242e-07	8.3437e-07	1.12163e-06
152	1.0083e-07	4.1262e-07	8.3032e-07	1.15378e-06
153	9.501e-08	4.1462e-07	8.0901e-07	1.15389e-06
154	1.0028e-07	3.9918e-07	8.2411e-07	1.07006e-06
155	9.998e-08	4.1603e-07	8.0597e-07	1.13797e-06
156	1.0239e-07	4.0344e-07	7.7974e-07	1.11831e-06
157	9.583e-08	4.0504e-07	8.1288e-07	1.12527e-06
158	1.0391e-07	4.1929e-07	8.2152e-07	1.10896e-06
159	1.0428e-07	4.032e-07	7.6136e-07	1.05829e-06
160	1.0363e-07	3.9937e-07	8.2759e-07	1.06803e-06
161	1.0052e-07	4.052e-07	7.6256e-07	1.11262e-06
162	9.862e-08	3.8198e-07	7.9917e-07	1.06618e-06
163	9.623e-08	3.8822e-07	7.7172e-07	1.0658e-06
164	9.543e-08	4.0541e-07	7.8255e-07	1.10425e-06
165	1.0195e-07	3.9996e-07	8.0286e-07	1.09397e-06
166	9.624e-08	3.9961e-07	8.2824e-07	1.14113e-06
167	9.77e-08	3.8834e-07	8.052e-07	1.11543e-06
168	9.917e-08	3.8824e-07	8.3583e-07	1.05403e-06
169	9.606e-08	3.8568e-07	7.7332e-07	1.11331e-06
170	1.0074e-07	3.8208e-07	8.345e-07	1.12515e-06
171	1.0238e-07	3.8254e-07	8.2884e-07	1.14778e-06
172	1.0484e-07	4.1436e-07	8.2284e-07	1.10147e-06
173	9.678e-08	3.9594e-07	7.7071e-07	1.0484e-06
174	1.0439e-07	3.9205e-07	7.8364e-07	1.08162e-06
175	9.967e-08	4.0593e-07	7.6202e-07	1.13764e-06
176	1.0059e-07	4.1416e-07	7.8783e-07	1.09406e-06
177	9.554e-08	3.8708e-07	8.1302e-07	1.08139e-06
178	1.0398e-07	3.8473e-07	8.3907e-07	1.1044e-06
179	1.0207e-07	4.1998e-07	7.8303e-07	1.0906e-06
180	9.965e-08	4.1056e-07	8.2546e-07	1.05602e-06
181	9.678e-08	3.9439e-07	7.6454e-07	1.10241e-06
182	9.836e-08	3.8703e-07	7.7672e-07	1.14457e-06
183	1.0175e-07	3.9874e-07	8.3297e-07	1.05644e-06
184	1.0246e-07	4.0945e-07	8.0495e-07	1.06526e-06
185	1.0097e-07	3.92e-07	7.7073e-07	1.06839e-06
186	1.0395e-07	3.8286e-07	7.794e-07	1.05091e-06
187	9.942e-08	3.8053e-07	8.3178e-07	1.06663e-06
188	9.593e-08	3.9229e-07	7.9648e-07	1.05618e-06
189	1.0495e-07	3.9328e-07	7.8379e-07	1.05182e-06
190	9.798e-08	3.8185e-07	8.0043e-07	1.12876e-06
191	1.0131e-07	3.836e-07	7.6647e-07	1.1305e-06
192	1.0405e-07	4.0135e-07	7.6873e-07	1.13584e-06
193	9.838e-08	3.9176e-07	8.1971e-07	1.04614e-06
194	9.548e-08	4.0672e-07	8.0828e-07	1.10287e-06
195	1.023e-07	4.0829e-07	8.2251e-07	1.07668e-06
196	1.0193e-07	4.0227e-07	7.9172e-07	1.05177e-06
197	1.028e-07	3.935e-07	8.0863e-07	1.12654e-06
198	9.605e-08	3.8512e-07	8.0396e-07	1.09838e-06
199	1.039e-07	4.1196e-07	8.1875e-07	1.05065e-06
200	9.573e-08	3.8354e-07	8.2387e-07	1.14873e-06
201	1.0184e-07	3.8528e-07	8.1782e-07	1.05714e-06
202	9.617e-08	4.0563e-07	7.8631e-07	1.11692e-06
203	1.0249e-07	4.0333e-07	8.192e-07	1.07083e-06
204	1.0235e-07	4.1882e-07	8.2935e-07	1.05449e-06
205	9.866e-08	3.9477e-07	8.148e-07	1.11077e-06
206	1.0289e-07	3.9471e-07	7.7648e-07	1.05453e-06
207	1.0272e-07	3.8823e-07	7.9106e-07	1.1057e-06
208	9.729e-08	4.0568e-07	7.9876e-07	1.0617e-06
209	1.0282e-07	3.8402e-07	7.8353e-07	1.07111e-06
210	1.0031e-07	3.8366e-07	7.9243e-07	1.05653e-06
211	9.612e-08	4.1138e-07	7.8333e-07	1.11139e-06
212	1.0464e-07	3.973e-07	8.1558e-07	1.12839e-06
213	9.933e-08	4.0622e-07	7.6878e-07	1.14771e-06
214	9.687e-08	3.9065e-07	8.2383e-07	1.09864e-06
215	1.0269e-07	3.9584e-07	7.8184e-07	1.0491e-06
216	1.0173e-07	3.9718e-07	7.9614e-07	1.11208e-06
217	9.559e-08	3.9263e-07	8.2182e-07	1.12161e-06
218	9.625e-08	3.8521e-07	7.6739e-07	1.04586e-06
219	9.923e-08	4.0622e-07	8.1783e-07	1.10343e-06
220	9.609e-08	4.0527e-07	7.7012e-07	1.05977e-06
221	9.599e-08	3.8568e-07	7.7346e-07	1.06659e-06
222	9.817e-08	3.9266e-07	7.7741e-07	1.07261e-06
223	1.0393e-07	4.0813e-07	8.0446e-07	1.06529e-06
224	9.712e-08	3.8309e-07	8.331e-07	1.12274e-06
225	1.0058e-07	3.9254e-07	7.733e-07	1.11347e-06
226	1.0488e-07	3.8682e-07	7.8062e-07	1.08865e-06
227	9.574e-08	4.0736e-07	7.9219e-07	1.15311e-06
228	9.902e-08	4.0483e-07	7.7235e-07	1.08695e-06
229	9.661e-08	4.1032e-07	8.2969e-07	1.08359e-06
230	1.0186e-07	3.9177e-07	8.0245e-07	1.13657e-06
231	1.0097e-07	3.9341e-07	7.8394e-07	1.09479e-06
232	9.923e-08	3.9438e-07	8.0467e-07	1.12668e-06
233	9.924e-08	3.9717e-07	7.6999e-07	1.04769e-06
234	9.79e-08	3.927e-07	8.123e-07	1.15026e-06
235	1.0436e-07	3.9832e-07	7.7924e-07	1.12903e-06
236	1.0259e-07	4.0963e-07	8.195e-07	1.05665e-06
237	1.0182e-07	3.9853e-07	7.7697e-07	1.05584e-06
238	1.0324e-07	3.87e-07	7.7309e-07	1.11826e-06
239	1.0394e-07	4.0066e-07	8.1622e-07	1.06189e-06
240	1.0453e-07	4.0164e-07	8.1438e-07	1.04902e-06
241	1.0309e-07	4.0994e-07	7.6961e-07	1.10275e-06
242	9.826e-08	4.0186e-07	7.9191e-07	1.09066e-06
243	9.681e-08	3.9022e-07	7.6164e-07	1.1466e-06
244	1.0154e-07	4.173e-07	7.7308e-07	1.14632e-06
245	1.0295e-07	4.031e-07	7.952e-07	1.07334e-06
246	1.0252e-07	3.8915e-07	7.6513e-07	1.12941e-06
247	1.0171e-07	4.0861e-07	8.1136e-07	1.0911e-06
248	9.891e-08	4.1265e-07	7.8539e-07	1.1346e-06
249	1.0289e-07	4.1409e-07	8.0045e-07	1.11492e-06
250	1.0451e-07	3.9776e-07	7.648e-07	1.14034e-06
251	1.0131e-07	3.942e-07	8.3976e-07	1.06966e-06
252	1.0152e-07	4.042e-07	7.9098e-07	1.06064e-06
253	9.525e-08	3.9684e-07	7.7473e-07	1.12484e-06
254	9.87e-08	4.1366e-07	8.1874e-07	1.10781e-06
255	9.677e-08	4.183e-07	7.8123e-07	1.1467e-06
256	9.724e-08	3.9494e-07	7.67e-07	1.11541e-06
257	9.681e-08	3.818e-07	8.1785e-07	1.08322e-06
258	1.0161e-07	3.9535e-07	8.1019e-07	1.04738e-06
259	1.0411e-07	4.1202e-07	8.1967e-07	1.13444e-06
260	9.883e-08	4.0469e-07	8.0604e-07	1.10331e-06
261	9.775e-08	3.8995e-07	7.9613e-07	1.07005e-06
262	1.0304e-07	4.1944e-07	7.624e-07	1.10392e-06
263	9.587e-08	4.1208e-07	8.3913e-07	1.05236e-06
264	1.0439e-07	3.8073e-07	8.1471e-07	1.13121e-06
265	1.0034e-07	4.1541e-07	8.3192e-07	1.11385e-06
266	9.638e-08	3.8871e-07	7.7457e-07	1.0496e-06
267	9.607e-08	4.0466e-07	8.3517e-07	1.08399e-06
268	9.911e-08	4.1937e-07	8.3565e-07	1.11943e-06
269	1.0488e-07	4.1067e-07	7.8694e-07	1.11786e-06
270	9.744e-08	3.9182e-07	8.1441e-07	1.10306e-06
271	9.912e-08	4.0411e-07	8.2004e-07	1.10919e-06
272	1.0052e-07	4.0334e-07	8.0095e-07	1.05409e-06
273	1.022e-07	4.1985e-07	7.8836e-07	1.15184e-06
274	9.846e-08	4.1546e-07	7.9638e-07	1.09048e-06
275	9.718e-08	3.8503e-07	7.8471e-07	1.12487e-06
276	1.0283e-07	4.0775e-07	7.6078e-07	1.13775e-06
277	1.0422e-07	4.1084e-07	7.6341e-07	1.0866e-06
278	1.0204e-07	4.0918e-07	7.7794e-07	1.0746e-06
279	1.0173e-07	3.991e-07	8.099e-07	1.07101e-06
280	9.677e-08	4.1319e-07	8.2135e-07	1.14779e-06
281	9.608e-08	3.8729e-07	7.6793e-07	1.09887e-06
282	9.693e-08	4.1584e-07	7.6793e-07	1.04986e-06
283	1.0057e-07	4.109e-07	7.8496e-07	1.06469e-06
284	9.839e-08	3.8841e-07	8.0081e-07	1.1447e-06
285	1.0129e-07	3.8406e-07	7.9127e-07	1.05101e-06
286	1.0001e-07	3.9727e-07	8.398e-07	1.13428e-06
287	9.986e-08	4.1578e-07	7.71e-07	1.0879e-06
288	1.0427e-07	4.167e-07	8.1709e-07	1.11302e-06
289	9.843e-08	4.1744e-07	7.6998e-07	1.12536e-06
290	1.0146e-07	4.1333e-07	7.9186e-07	1.12748e-06
291	1.0335e-07	3.929e-07	8.0418e-07	1.1527e-06
292	1.0049e-07	3.9322e-07	8.0956e-07	1.08467e-06
293	1.0257e-07	3.9656e-07	7.9939e-07	1.12142e-06
294	1.0473e-07	3.9311e-07	8.2702e-07	1.1263e-06
295	1.0454e-07	3.8128e-07	7.8855e-07	1.11789e-06
296	9.782e-08	3.8922e-07	8.1689e-07	1.1137e-06
297	1.0091e-07	4.0642e-07	7.638e-07	1.08337e-06
298	9.951e-08	3.8964e-07	8.172e-07	1.13918e-06
299	9.782e-08	4.0924e-07	7.7102e-07	1.13704e-06
300	9.639e-08	4.0353e-07	7.8929e-07	1.13374e-06
301	1.0004e-07	3.9958e-07	8.3016e-07	1.08385e-06
302	9.949e-08	4.1854e-07	7.6338e-07	1.15203e-06
303	9.689e-08	4.0668e-07	8.0692e-07	1.11926e-06
304	9.861e-08	4.0481e-07	8.2489e-07	1.04712e-06
305	9.584e-08	4.1899e-07	8.1211e-07	1.07044e-06
306	9.903e-08	3.8488e-07	7.8148e-07	1.07336e-06
307	9.832e-08	3.8609e-07	7.8784e-07	1.05838e-06
308	1.0384e-07	3.8377e-07	8.344e-07	1.08889e-06
309	9.547e-08	3.9369e-07	8.1888e-07	1.13242e-06
310	1.0045e-07	4.0745e-07	8.3149e-07	1.05103e-06
311	9.804e-08	3.8185e-07	7.7564e-07	1.12422e-06
312	1.0222e-07	4.1511e-07	8.0659e-07	1.05278e-06
313	1.0423e-07	4.1201e-07	7.8288e-07	1.1048e-06
314	1.0485e-07	4.0863e-07	8.2712e-07	1.09266e-06
315	9.971e-08	4.0243e-07	7.8153e-07	1.12739e-06
316	1.0004e-07	4.0587e-07	7.8462e-07	1.06026e-06
317	9.976e-08	3.945e-07	8.2305e-07	1.13083e-06
318	1.0169e-07	3.8534e-07	7.6172e-07	1.10658e-06
319	9.801e-08	4.1758e-07	8.3847e-07	1.07653e-06
320	1.0301e-07	4.1584e-07	8.078e-07	1.14224e-06
321	1.0444e-07	4.0197e-07	8.1827e-07	1.10844e-06
322	9.526e-08	3.9786e-07	8.117e-07	1.10233e-06
323	9.872e-08	4.1749e-07	8.2636e-07	1.1384e-06
324	9.873e-08	4.0373e-07	8.298e-07	1.14769e-06
325	1.0168e-07	3.8827e-07	8.1231e-07	1.05293e-06
326	9.907e-08	4.0668e-07	8.347e-07	1.1342e-06
327	9.985e-08	4.1027e-07	7.9336e-07	1.1519e-06
328	1.0488e-07	4.1457e-07	7.9111e-07	1.09502e-06
329	9.747e-08	4.1138e-07	8.3063e-07	1.14551e-06
330	1.0058e-07	4.0395e-07	7.7191e-07	1.14397e-06
331	9.95e-08	3.8823e-07	8.3197e-07	1.12888e-06
332	1.0382e-07	3.914e-07	8.1386e-07	1.11807e-06
333	9.623e-08	3.9629e-07	7.8202e-07	1.12383e-06
334	9.783e-08	4.1585e-07	8.2613e-07	1.0879e-06
335	9.998e-08	4.0779e-07	8.2675e-07	1.11206e-06
336	1.0075e-07	3.9304e-07	7.9651e-07	1.12352e-06
337	1.0384e-07	4.0883e-07	7.6149e-07	1.11923e-06
338	9.939e-08	3.9751e-07	7.6936e-07	1.13461e-06
339	9.825e-08	3.8985e-07	7.8742e-07	1.08633e-06
340	1.0047e-07	4.0248e-07	7.9167e-07	1.08879e-06
341	1.0015e-07	4.063e-07	8.3607e-07	1.12446e-06
342	9.9e-08	4.1327e-07	7.7075e-07	1.05165e-06
343	9.584e-08	3.8656e-07	7.8594e-07	1.07819e-06
344	9.512e-08	4.016e-07	7.6763e-07	1.06112e-06
345	1.0131e-07	4.1437e-07	8.3794e-07	1.10779e-06
346	1.0497e-07	4.0214e-07	8.0124e-07	1.08138e-06
347	9.93e-08	3.9967e-07	7.6568e-07	1.14265e-06
348	9.565e-08	3.9745e-07	8.2613e-07	1.0884e-06
349	1.0113e-07	4.1275e-07	8.309e-07	1.14742e-06
350	9.691e-08	3.9034e-07	8.3183e-07	1.11027e-06
351	1.0004e-07	4.0451e-07	8.2555e-07	1.10351e-06
352	9.702e-08	3.9816e-07	7.9423e-07	1.15127e-06
353	1.012e-07	4.0782e-07	8.1761e-07	1.08316e-06
354	1.0017e-07	4.0227e-07	7.7252e-07	1.10683e-06
355	1.0195e-07	3.9706e-07	8.269e-07	1.12545e-06
356	9.86e-08	3.9817e-07	7.9091e-07	1.13031e-06
357	1.0234e-07	3.9721e-07	8.155e-07	1.14897e-06
358	1.0284e-07	4.0822e-07	7.6875e-07	1.08789e-06
359	1.0091e-07	3.9838e-07	7.6403e-07	1.07016e-06
360	1.0334e-07	3.8063e-07	8.291e-07	1.05359e-06
361	1.0169e-07	4.0001e-07	7.7744e-07	1.10788e-06
362	9.622e-08	4.0685e-07	8.0797e-07	1.05116e-06
363	9.556e-08	3.861e-07	7.6157e-07	1.09287e-06
364	1.0332e-07	4.047e-07	8.0161e-07	1.14003e-06
365	9.598e-08	4.1632e-07	7.6864e-07	1.10187e-06
366	9.643e-08	4.0237e-07	7.6037e-07	1.12934e-06
367	1.0349e-07	4.1667e-07	8.3896e-07	1.10056e-06
368	9.771e-08	3.8403e-07	8.0063e-07	1.10942e-06
369	1.0263e-07	3.8332e-07	8.1293e-07	1.10187e-06
370	9.671e-08	4.1754e-07	8.0724e-07	1.09347e-06
371	1.0442e-07	4.0624e-07	7.9616e-07	1.13737e-06
372	1.0033e-07	4.0216e-07	8.1441e-07	1.08539e-06
373	9.739e-08	4.0316e-07	8.2935e-07	1.08975e-06
374	9.613e-08	3.9775e-07	7.8401e-07	1.08915e-06
375	1.0333e-07	3.9615e-07	7.9121e-07	1.08465e-06
376	9.64e-08	3.9041e-07	7.6695e-07	1.09223e-06
377	9.757e-08	3.919e-07	7.9399e-07	1.05811e-06
378	9.995e-08	4.0826e-07	7.7949e-07	1.13136e-06
379	9.574e-08	3.9576e-07	7.6027e-07	1.06927e-06
380	9.501e-08	3.8757e-07	7.714e-07	1.07449e-06
381	9.675e-08	3.8555e-07	8.0791e-07	1.14412e-06
382	1.0439e-07	3.8885e-07	7.9861e-07	1.08636e-06
383	1.0024e-07	3.9059e-07	7.6547e-07	1.093e-06
384	9.674e-08	3.8104e-07	8.3637e-07	1.09237e-06
385	1.0462e-07	4.105e-07	7.6059e-07	1.1198e-06
386	1.0206e-07	4.0581e-07	8.0418e-07	1.06899e-06
387	1.0272e-07	3.8912e-07	7.8967e-07	1.143e-06
388	1.0356e-07	3.961e-07	7.8544e-07	1.11195e-06
389	1.041e-07	4.1636e-07	8.0733e-07	1.08158e-06
390	1.0353e-07	3.977e-07	8.3235e-07	1.04865e-06
391	1.0032e-07	4.0866e-07	7.7434e-07	1.08202e-06
392	9.688e-08	3.9288e-07	7.9231e-07	1.10534e-06
393	9.549e-08	4.0211e-07	7.8198e-07	1.07157e-06
394	9.743e-08	3.8617e-07	8.3651e-07	1.14792e-06
395	1.0319e-07	4.0913e-07	7.7406e-07	1.08464e-06
396	9.689e-08	3.8005e-07	7.8531e-07	1.12196e-06
397	1.0125e-07	4.0172e-07	7.9512e-07	1.07662e-06
398	1.0002e-07	4.1046e-07	8.2099e-07	1.10837e-06
399	1.0248e-07	4.0582e-07	7.6986e-07	1.10048e-06
400	9.847e-08	3.8369e-07	7.7183e-07	1.0668e-06
401	1.0172e-07	3.9726e-07	8.1555e-07	1.07325e-06
402	9.51e-08	4.0129e-07	7.8235e-07	1.14909e-06
403	1.0406e-07	3.9571e-07	7.6199e-07	1.11886e-06
404	1.0337e-07	4.1886e-07	7.6455e-07	1.09454e-06
405	1.0082e-07	4.0747e-07	8.1755e-07	1.1165e-06
406	1.0227e-07	3.9495e-07	8.0653e-07	1.05777e-06
407	9.558e-08	4.1919e-07	7.8279e-07	1.11045e-06
408	1.0462e-07	3.8743e-07	7.7544e-07	1.08258e-06
409	1.0433e-07	3.9563e-07	7.8186e-07	1.06171e-06
410	9.897e-08	3.9499e-07	7.7049e-07	1.09285e-06
411	9.592e-08	4.0459e-07	7.6088e-07	1.10806e-06
412	1.029e-07	3.8941e-07	7.9584e-07	1.10763e-06
413	9.561e-08	3.9985e-07	8.1139e-07	1.06934e-06
414	1.0337e-07	4.1884e-07	8.2771e-07	1.10066e-06
415	9.779e-08	4.0986e-07	7.7895e-07	1.15031e-06
416	1.012e-07	4.0401e-07	7.7381e-07	1.05494e-06
417	9.755e-08	4.1434e-07	8.3289e-07	1.12196e-06
418	1.0225e-07	3.892e-07	8.0608e-07	1.13417e-06
419	9.904e-08	4.1954e-07	7.672e-07	1.0803e-06
420	1.0011e-07	3.8242e-07	8.1806e-07	1.10622e-06
421	1.0029e-07	4.132e-07	8.287e-07	1.13179e-06
422	9.818e-08	3.9809e-07	8.2018e-07	1.05708e-06
423	9.61e-08	3.908e-07	8.0197e-07	1.15199e-06
424	1.021e-07	3.9247e-07	7.8332e-07	1.13854e-06
425	1.0412e-07	4.0557e-07	7.8043e-07	1.05475e-06
426	1.0338e-07	4.0339e-07	8.3585e-07	1.05171e-06
427	1.0085e-07	3.914e-07	8.2622e-07	1.06601e-06
428	9.943e-08	3.9574e-07	8.2613e-07	1.11946e-06
429	9.708e-08	3.9272e-07	7.707e-07	1.11886e-06
430	1.0071e-07	3.8679e-07	7.7181e-07	1.09737e-06
431	1.0408e-07	4.0209e-07	7.6264e-07	1.05092e-06
432	1.0305e-07	3.9805e-07	7.9061e-07	1.13186e-06
433	9.864e-08	4.0129e-07	8.1693e-07	1.14086e-06
434	9.829e-08	4.06e-07	8.3799e-07	1.05336e-06
435	1.0087e-07	3.9656e-07	7.8473e-07	1.07402e-06
436	1.0259e-07	4.1981e-07	7.7493e-07	1.13093e-06
437	9.696e-08	4.1969e-07	8.2418e-07	1.09166e-06
438	1.0229e-07	3.9993e-07	8.2472e-07	1.08422e-06
439	9.573e-08	4.0364e-07	8.3282e-07	1.06631e-06
440	9.932e-08	4.0997e-07	7.6313e-07	1.1491e-06
441	1.0264e-07	4.0235e-07	7.7471e-07	1.09977e-06
442	1.0018e-07	4.1977e-07	8.2839e-07	1.15086e-06
443	1.0179e-07	3.9614e-07	8.348e-07	1.09774e-06
444	9.732e-08	3.9585e-07	8.1641e-07	1.10644e-06
445	1.0257e-07	4.1982e-07	8.3699e-07	1.10386e-06
446	1.0464e-07	3.8463e-07	7.6412e-07	1.07848e-06
447	1.008e-07	4.0124e-07	8.321e-07	1.10446e-06
448	9.932e-08	4.0171e-07	8.1699e-07	1.04683e-06
449	1.0301e-07	3.857e-07	7.9828e-07	1.07325e-06
450	9.869e-08	4.0647e-07	7.7357e-07	1.07567e-06
451	9.698e-08	3.878e-07	7.8615e-07	1.14184e-06
452	9.971e-08	3.9616e-07	7.7434e-07	1.15158e-06
453	9.907e-08	4.1378e-07	8.0923e-07	1.08643e-06
454	1.0377e-07	4.1139e-07	7.972e-07	1.13454e-06
455	1.0398e-07	3.9717e-07	7.8675e-07	1.11063e-06
456	1.0402e-07	4.0808e-07	7.902e-07	1.12585e-06
457	1.0454e-07	4.0171e-07	8.0321e-07	1.07922e-06
458	9.571e-08	3.8728e-07	7.6744e-07	1.09598e-06
459	9.509e-08	4.166e-07	8.1142e-07	1.04516e-06
460	9.53e-08	3.8834e-07	7.964e-07	1.059e-06
461	9.509e-08	4.0908e-07	7.8833e-07	1.13085e-06
462	9.937e-08	3.9746e-07	7.6394e-07	1.05046e-06
463	9.591e-08	4.0376e-07	7.7929e-07	1.13755e-06
464	1.0357e-07	4.1854e-07	7.9911e-07	1.06923e-06
465	9.726e-08	4.0147e-07	8.2097e-07	1.08323e-06
466	9.961e-08	4.0557e-07	8.3339e-07	1.06277e-06
467	1.0216e-07	4.0311e-07	7.9466e-07	1.14227e-06
468	9.893e-08	3.8716e-07	8.1067e-07	1.11364e-06
469	9.828e-08	4.1212e-07	8.3996e-07	1.15291e-06
470	9.627e-08	3.8929e-07	7.6189e-07	1.11182e-06
471	9.611e-08	3.963e-07	8.3073e-07	1.10529e-06
472	9.869e-08	3.8833e-07	7.9528e-07	1.15018e-06
473	9.624e-08	3.9883e-07	8.2855e-07	1.04977e-06
474	1.0192e-07	4.1916e-07	7.8266e-07	1.05972e-06
475	1.0185e-07	4.1638e-07	8.0887e-07	1.144e-06
476	9.693e-08	4.1018e-07	7.877e-07	1.09105e-06
477	9.656e-08	4.1276e-07	8.0999e-07	1.12624e-06
478	1.0305e-07	3.8269e-07	8.3606e-07	1.09973e-06
479	1.0255e-07	4.097e-07	8.2649e-07	1.06222e-06
480	9.957e-08	4.0472e-07	8.3457e-07	1.13686e-06
481	1.0395e-07	4.033e-07	8.0662e-07	1.13904e-06
482	9.535e-08	4.1542e-07	7.9262e-07	1.049e-06
483	1.0246e-07	3.8619e-07	7.7151e-07	1.11166e-06
484	9.754e-08	3.9297e-07	7.9214e-07	1.0897e-06
485	9.886e-08	4.0439e-07	7.7335e-07	1.06569e-06
486	9.595e-08	3.9293e-07	8.2157e-07	1.07075e-06
487	1.024e-07	4.0771e-07	8.2593e-07	1.13608e-06
488	9.793e-08	3.9237e-07	8.0184e-07	1.08078e-06
489	1.0332e-07	4.1241e-07	8.0456e-07	1.07393e-06
490	1.0181e-07	3.8935e-07	7.9651e-07	1.0873e-06
491	1.0039e-07	4.1967e-07	8.2042e-07	1.15285e-06
492	9.735e-08	4.0114e-07	7.6411e-07	1.12826e-06
493	1.0102e-07	4.1429e-07	8.3906e-07	1.14724e-06
494	9.91e-08	3.8001e-07	8.0327e-07	1.06785e-06
495	9.719e-08	3.9303e-07	7.6768e-07	1.12723e-06
496	1.0249e-07	4.0173e-07	7.8705e-07	1.13656e-06
497	1.0053e-07	4.183e-07	8.3143e-07	1.08422e-06
498	1.0046e-07	3.9387e-07	8.0982e-07	1.13263e-06
499	1.0246e-07	3.8502e-07	8.2579e-07	1.04777e-06
500	9.914e-08	4.0926e-07	8.2251e-07	1.0854e-06

## Sheet: Fig.2f - retention
times	conductance(staet1)	conductance(staet2)	conductance(staet3)	conductance(staet4)
1	1.0315e-07	4.1623e-07	8.2402e-07	1.14547e-06
10	1.0132e-07	4.239e-07	8.1338e-07	1.10516e-06
100	1.0458e-07	4.186e-07	8.2793e-07	1.15177e-06
1000	1.0457e-07	3.9942e-07	8.1945e-07	1.06061e-06
10000	9.922e-08	4.1663e-07	7.7016e-07	1.05054e-06
100000	1.0156e-07	3.8143e-07	7.8228e-07	1.04774e-06
432000	1.0179e-07	3.6031e-07	7.7261e-07	1.08814e-06

## Sheet: Fig.3c - ID transient
time	ID (case1: tp = 0.1 ms)		time	fitting curve for case1			time	ID (case2: tp = 1 ms)		time	fitting curve for case2				time	ID (case3: tp = 100 ms)		time	fitting curve for case3
-4.25e-05	-4.06866e-07		4e-06	8.67152e-06			1e-05	9.74401e-06		1e-05	9.12327e-06				-0.051	-9.1605e-09		0.0001	9.66196e-06
-4.225e-05	-3.60632e-07		4.0961e-06	8.63516e-06			2e-05	8.7766e-06		2e-05	9.04718e-06				-0.0509	-2.46498e-08		0.0002	8.96069e-06
-4.2e-05	-3.81025e-07		4.19219e-06	8.59907e-06			3e-05	8.60622e-06		2.998e-05	8.97224e-06				-0.0508	1.77932e-08		0.0002998	8.34594e-06
-4.175e-05	-3.79897e-07		4.25e-06	8.57749e-06			4e-05	8.47189e-06		3e-05	8.97209e-06				-0.0507	3.83965e-09		0.0003	8.34479e-06
-4.15e-05	-3.25606e-07		4.28829e-06	8.56325e-06			5e-05	8.93433e-06		4e-05	8.89797e-06				-0.0506	-2.5303e-08		0.0004	7.80382e-06
-4.125e-05	-2.05629e-07		4.38438e-06	8.5277e-06			6e-05	9.13562e-06		5e-05	8.82481e-06				-0.0505	-2.7138e-08		0.0005	7.32864e-06
-4.1e-05	-6.16008e-08		4.48048e-06	8.49242e-06			7e-05	9.01164e-06		6e-05	8.75261e-06				-0.0504	-2.16872e-08		0.0006	6.91119e-06
-4.075e-05	3.47904e-08		4.5e-06	8.48529e-06			8e-05	8.66789e-06		7e-05	8.68134e-06				-0.0503	5.62784e-09		0.0007	6.54442e-06
-4.05e-05	3.22036e-08		4.57658e-06	8.45741e-06			9e-05	8.24285e-06		8e-05	8.611e-06				-0.0502	-2.26521e-09		0.0008	6.22215e-06
-4.025e-05	-4.26077e-08		4.67267e-06	8.42265e-06			0.0001	8.34546e-06		9e-05	8.54158e-06				-0.0501	-1.8622e-08		0.0009	5.93892e-06
-4e-05	-8.66667e-08		4.75e-06	8.39487e-06			0.00011	8.35873e-06		0.0001	8.47306e-06				-0.05	-2.3165e-07		0.001	5.68998e-06
-3.975e-05	-8.49236e-08		4.76877e-06	8.38816e-06			0.00012	8.20591e-06		0.00011	8.40543e-06				-0.0499	3.46259e-08		0.0011	5.47113e-06
-3.95e-05	-6.08524e-08		4.86486e-06	8.35392e-06			0.00013	8.16139e-06		0.00012	8.33868e-06				-0.0498	1.35385e-08		0.0012	5.2787e-06
-3.925e-05	-4.84832e-08		4.96096e-06	8.31994e-06			0.00014	7.68532e-06		0.00013	8.2728e-06				-0.0497	-9.12413e-09		0.0013	5.10946e-06
-3.9e-05	-2.27939e-08		5e-06	8.30621e-06			0.00015	8.13703e-06		0.00014	8.20778e-06				-0.0496	-2.7871e-09		0.0014	4.96057e-06
-3.875e-05	-1.64036e-10		5.05706e-06	8.28622e-06			0.00016	8.08775e-06		0.00015	8.1436e-06				-0.0495	2.40707e-08		0.0015	4.82955e-06
-3.85e-05	1.1305e-08		5.15315e-06	8.25275e-06			0.00017	7.99904e-06		0.00016	8.08026e-06				-0.0494	3.30716e-08		0.0016	4.71421e-06
-3.825e-05	3.17106e-09		5.24925e-06	8.21953e-06			0.00018	7.89827e-06		0.00017	8.01774e-06				-0.0493	-1.57715e-08		0.0017	4.61265e-06
-3.8e-05	-1.66953e-08		5.25e-06	8.21927e-06			0.00019	7.24796e-06		0.00018	7.95603e-06				-0.0492	-1.87016e-09		0.0018	4.52317e-06
-3.775e-05	-2.25398e-08		5.34535e-06	8.18656e-06			0.0002	7.92303e-06		0.00019	7.89513e-06				-0.0491	-1.81097e-08		0.0019	4.44431e-06
-3.75e-05	5.45263e-09		5.44144e-06	8.15384e-06			0.00021	7.82697e-06		0.0002	7.83502e-06				-0.049	3.10355e-08		0.002	4.37476e-06
-3.725e-05	-1.41934e-08		5.5e-06	8.13402e-06			0.00022	7.66443e-06		0.00021	7.77569e-06				-0.0489	-5.86716e-09		0.0021	4.31339e-06
-3.7e-05	-1.08113e-07		5.53754e-06	8.12136e-06			0.00023	7.56398e-06		0.00022	7.71713e-06				-0.0488	1.8194e-08		0.0022	4.2592e-06
-3.675e-05	-2.22235e-07		5.63363e-06	8.08912e-06			0.00024	7.59196e-06		0.00023	7.65934e-06				-0.0487	-3.86666e-08		0.0023	4.21131e-06
-3.65e-05	-2.9721e-07		5.72973e-06	8.05713e-06			0.00025	7.43739e-06		0.00024	7.6023e-06				-0.0486	2.01886e-08		0.0024	4.16896e-06
-3.625e-05	-2.82895e-07		5.75e-06	8.05041e-06			0.00026	7.46082e-06		0.00025	7.54599e-06				-0.0485	1.9313e-08		0.0025	4.13146e-06
-3.6e-05	-2.00898e-07		5.82583e-06	8.02538e-06			0.00027	7.41222e-06		0.00026	7.49042e-06				-0.0484	-4.1792e-08		0.0026	4.09823e-06
-3.575e-05	-1.03525e-07		5.92192e-06	7.99387e-06			0.00028	7.45534e-06		0.00027	7.43558e-06				-0.0483	-1.32421e-08		0.0027	4.06875e-06
-3.55e-05	-3.31919e-08		6e-06	7.96843e-06			0.00029	7.41081e-06		0.00028	7.38145e-06				-0.0482	-4.70035e-09		0.0028	4.04255e-06
-3.525e-05	5.60463e-09		6.01802e-06	7.96259e-06			0.0003	7.34293e-06		0.00029	7.32802e-06				-0.0481	5.13788e-08		0.0029	4.01924e-06
-3.5e-05	1.47669e-08		6.11411e-06	7.93154e-06			0.00031	7.27151e-06		0.0003	7.27528e-06				-0.048	-3.22908e-08		0.003	3.99847e-06
-3.475e-05	1.84928e-08		6.21021e-06	7.90073e-06			0.00032	6.98277e-06		0.00031	7.22323e-06				-0.0479	-1.04425e-08		0.0031	3.97993e-06
-3.45e-05	6.24987e-08		6.25e-06	7.88804e-06			0.00033	7.10538e-06		0.00032	7.17186e-06				-0.0478	-2.0994e-08		0.0032	3.96334e-06
-3.425e-05	1.14519e-07		6.30631e-06	7.87015e-06			0.00034	7.11178e-06		0.00033	7.12116e-06				-0.0477	1.70465e-08		0.0033	3.94847e-06
-3.4e-05	1.41335e-07		6.4024e-06	7.8398e-06			0.00035	7.14872e-06		0.00034	7.07112e-06				-0.0476	7.32429e-09		0.0034	3.9351e-06
-3.375e-05	1.44055e-07		6.4985e-06	7.80968e-06			0.00036	7.13105e-06		0.00035	7.02173e-06				-0.0475	-3.89589e-08		0.0035	3.92307e-06
-3.35e-05	1.36535e-07		6.5e-06	7.80921e-06			0.00037	6.94326e-06		0.00036	6.97298e-06				-0.0474	1.22827e-08		0.0036	3.9122e-06
-3.325e-05	1.24122e-07		6.59459e-06	7.77979e-06			0.00038	6.93978e-06		0.00037	6.92486e-06				-0.0473	-1.52729e-08		0.0037	3.90235e-06
-3.3e-05	9.80219e-08		6.69069e-06	7.75011e-06			0.00039	6.99797e-06		0.00038	6.87737e-06				-0.0472	3.86649e-08		0.0038	3.8934e-06
-3.275e-05	7.42442e-08		6.75e-06	7.73191e-06			0.0004	7.10696e-06		0.00039	6.8305e-06				-0.0471	-3.02075e-08		0.0039	3.88524e-06
-3.25e-05	5.75173e-08		6.78679e-06	7.72066e-06			0.00041	7.10478e-06		0.0004	6.78424e-06				-0.047	-9.71558e-09		0.004	3.87777e-06
-3.225e-05	-1.53164e-08		6.88288e-06	7.69143e-06			0.00042	6.50174e-06		0.00041	6.73858e-06				-0.0469	5.71799e-09		0.0041	3.87091e-06
-3.2e-05	-1.41542e-07		6.97898e-06	7.66243e-06			0.00043	6.80373e-06		0.00042	6.69351e-06				-0.0468	1.35152e-08		0.0042	3.8646e-06
-3.175e-05	-2.53081e-07		7e-06	7.65611e-06			0.00044	6.87784e-06		0.00043	6.64903e-06				-0.0467	9.67869e-09		0.0043	3.85875e-06
-3.15e-05	-2.97388e-07		7.07508e-06	7.63363e-06			0.00045	6.85142e-06		0.00044	6.60513e-06				-0.0466	-3.11566e-08		0.0044	3.85332e-06
-3.125e-05	-2.60795e-07		7.17117e-06	7.60506e-06			0.00046	6.59428e-06		0.00045	6.5618e-06				-0.0465	6.69615e-09		0.0045	3.84826e-06
-3.1e-05	-1.81981e-07		7.25e-06	7.58178e-06			0.00047	6.45507e-06		0.00046	6.51903e-06				-0.0464	8.48917e-09		0.0046	3.84351e-06
-3.075e-05	-9.97035e-08		7.26727e-06	7.5767e-06			0.00048	6.70521e-06		0.00047	6.47682e-06				-0.0463	1.57002e-08		0.0047	3.83906e-06
-3.05e-05	-4.00921e-08		7.36336e-06	7.54855e-06			0.00049	6.76705e-06		0.00048	6.43516e-06				-0.0462	3.87012e-09		0.0048	3.83485e-06
-3.025e-05	-3.44922e-08		7.45946e-06	7.52061e-06			0.0005	6.41697e-06		0.00049	6.39404e-06				-0.0461	-2.46807e-08		0.0049	3.83086e-06
-3e-05	-9.15938e-08		7.5e-06	7.50889e-06			0.00051	6.26447e-06		0.0005	6.35346e-06				-0.046	1.12175e-08		0.005	3.82706e-06
-2.975e-05	-1.82845e-07		7.55556e-06	7.49288e-06			0.00052	6.45054e-06		0.00051	6.3134e-06				-0.0459	3.59576e-09		0.0051	3.82344e-06
-2.95e-05	-2.50754e-07		7.65165e-06	7.46536e-06			0.00053	6.52504e-06		0.00052	6.27386e-06				-0.0458	-6.26121e-10		0.0052	3.81997e-06
-2.925e-05	-2.52135e-07		7.74775e-06	7.43805e-06			0.00054	6.22607e-06		0.00053	6.23484e-06				-0.0457	-1.57478e-08		0.0053	3.81663e-06
-2.9e-05	-2.32066e-07		7.75e-06	7.43741e-06			0.00055	6.13436e-06		0.00054	6.19633e-06				-0.0456	-9.01292e-09		0.0054	3.81341e-06
-2.875e-05	-2.31624e-07		7.84384e-06	7.41094e-06			0.00056	6.32179e-06		0.00055	6.15832e-06				-0.0455	2.65573e-08		0.0055	3.8103e-06
-2.85e-05	-2.66091e-07		7.93994e-06	7.38403e-06			0.00057	6.08706e-06		0.00056	6.1208e-06				-0.0454	-2.60407e-08		0.0056	3.80728e-06
-2.825e-05	-3.05837e-07		8e-06	7.36732e-06			0.00058	6.24155e-06		0.00057	6.08377e-06				-0.0453	2.26172e-08		0.0057	3.80434e-06
-2.8e-05	-3.24796e-07		8.03604e-06	7.35733e-06			0.00059	6.14638e-06		0.00058	6.04722e-06				-0.0452	-1.05828e-08		0.0058	3.80148e-06
-2.775e-05	-2.80427e-07		8.13213e-06	7.33082e-06			0.0006	5.80544e-06		0.00059	6.01115e-06				-0.0451	-9.82315e-09		0.0059	3.79868e-06
-2.75e-05	-2.04138e-07		8.22823e-06	7.30452e-06			0.00061	5.99415e-06		0.0006	5.97554e-06				-0.045	2.38545e-08		0.006	3.79594e-06
-2.725e-05	-1.38027e-07		8.25e-06	7.29859e-06			0.00062	5.99654e-06		0.00061	5.9404e-06				-0.0449	-1.42256e-08		0.0061	3.79325e-06
-2.7e-05	-1.00446e-07		8.32432e-06	7.27841e-06			0.00063	6.23854e-06		0.00062	5.90572e-06				-0.0448	-9.11817e-09		0.0062	3.79061e-06
-2.675e-05	-9.35495e-08		8.42042e-06	7.2525e-06			0.00064	5.54922e-06		0.00063	5.87149e-06				-0.0447	-3.88757e-08		0.0063	3.78801e-06
-2.65e-05	-1.15136e-07		8.5e-06	7.23119e-06			0.00065	5.78649e-06		0.00064	5.8377e-06				-0.0446	3.03045e-08		0.0064	3.78545e-06
-2.625e-05	-9.3575e-08		8.51652e-06	7.22678e-06			0.00066	5.97234e-06		0.00065	5.80435e-06				-0.0445	-1.72332e-08		0.0065	3.78292e-06
-2.6e-05	-7.89847e-09		8.61261e-06	7.20126e-06			0.00067	5.88523e-06		0.00066	5.77144e-06				-0.0444	2.56621e-09		0.0066	3.78042e-06
-2.575e-05	9.86712e-08		8.70871e-06	7.17592e-06			0.00068	5.8754e-06		0.00067	5.73895e-06				-0.0443	-2.36098e-08		0.0067	3.77795e-06
-2.55e-05	1.85781e-07		8.75e-06	7.1651e-06			0.00069	5.67352e-06		0.00068	5.70689e-06				-0.0442	-2.81453e-09		0.0068	3.77551e-06
-2.525e-05	2.11756e-07		8.8048e-06	7.15078e-06			0.0007	5.60587e-06		0.00069	5.67524e-06				-0.0441	3.52566e-08		0.0069	3.77308e-06
-2.5e-05	1.58596e-07		8.9009e-06	7.12583e-06			0.00071	5.79679e-06		0.0007	5.64401e-06				-0.044	-2.87054e-08		0.007	3.77068e-06
-2.475e-05	7.55383e-08		8.997e-06	7.10106e-06			0.00072	5.68529e-06		0.00071	5.61318e-06				-0.0439	2.99888e-09		0.0071	3.7683e-06
-2.45e-05	1.37965e-08		9e-06	7.10029e-06			0.00073	5.41797e-06		0.00072	5.58275e-06				-0.0438	-2.63379e-08		0.0072	3.76594e-06
-2.425e-05	7.27823e-09		9.09309e-06	7.07648e-06			0.00074	5.78588e-06		0.00073	5.55272e-06				-0.0437	5.01255e-08		0.0073	3.7636e-06
-2.4e-05	3.57674e-08		9.18919e-06	7.05208e-06			0.00075	5.50098e-06		0.00074	5.52308e-06				-0.0436	6.59824e-09		0.0074	3.76126e-06
-2.375e-05	8.48006e-08		9.25e-06	7.03673e-06			0.00076	5.57379e-06		0.00075	5.49382e-06				-0.0435	-2.66231e-08		0.0075	3.75895e-06
-2.35e-05	1.14138e-07		9.28529e-06	7.02786e-06			0.00077	5.57362e-06		0.00076	5.46495e-06				-0.0434	1.3329e-09		0.0076	3.75665e-06
-2.325e-05	1.10661e-07		9.38138e-06	7.00383e-06			0.00078	5.12296e-06		0.00077	5.43645e-06				-0.0433	2.04232e-08		0.0077	3.75436e-06
-2.3e-05	8.35338e-08		9.47748e-06	6.97998e-06			0.00079	5.47311e-06		0.00078	5.40832e-06				-0.0432	1.28227e-08		0.0078	3.75208e-06
-2.275e-05	7.79319e-08		9.5e-06	6.97441e-06			0.0008	5.50036e-06		0.00079	5.38056e-06				-0.0431	-4.65188e-08		0.0079	3.74981e-06
-2.25e-05	6.48118e-08		9.57357e-06	6.95631e-06			0.00081	5.53799e-06		0.0008	5.35316e-06				-0.043	1.21356e-08		0.008	3.74756e-06
-2.225e-05	4.90104e-08		9.66967e-06	6.93281e-06			0.00082	4.93267e-06		0.00081	5.32611e-06				-0.0429	4.3251e-08		0.0081	3.74532e-06
-2.2e-05	9.20537e-09		9.75e-06	6.9133e-06			0.00083	5.29714e-06		0.00082	5.29942e-06				-0.0428	4.97196e-08		0.0082	3.74308e-06
-2.175e-05	-3.21369e-08		9.76577e-06	6.90949e-06			0.00084	5.32921e-06		0.00083	5.27308e-06				-0.0427	-3.40379e-09		0.0083	3.74086e-06
-2.15e-05	-7.11466e-08		9.86186e-06	6.88635e-06			0.00085	5.33227e-06		0.00084	5.24707e-06				-0.0426	-1.82975e-09		0.0084	3.73864e-06
-2.125e-05	-7.89429e-08		9.95796e-06	6.86337e-06			0.00086	5.25612e-06		0.00085	5.22141e-06				-0.0425	-9.49441e-09		0.0085	3.73644e-06
-2.1e-05	-6.84316e-08		1e-05	6.85338e-06			0.00087	5.07366e-06		0.00086	5.19608e-06				-0.0424	2.9807e-08		0.0086	3.73424e-06
-2.075e-05	-3.42221e-08		1.00541e-05	6.84057e-06			0.00088	5.1272e-06		0.00087	5.17108e-06				-0.0423	-4.33061e-09		0.0087	3.73205e-06
-2.05e-05	1.43309e-08		1.01502e-05	6.81795e-06			0.00089	5.12336e-06		0.00088	5.1464e-06				-0.0422	-4.36575e-08		0.0088	3.72987e-06
-2.025e-05	2.39869e-08		1.02462e-05	6.79549e-06			0.0009	5.15159e-06		0.00089	5.12204e-06				-0.0421	1.50393e-09		0.0089	3.7277e-06
-2e-05	-4.41838e-08		1.025e-05	6.79461e-06			0.00091	4.76632e-06		0.0009	5.09801e-06				-0.042	-1.69635e-09		0.009	3.72553e-06
-1.975e-05	-1.23242e-07		1.03423e-05	6.7732e-06			0.00092	5.07737e-06		0.00091	5.07428e-06				-0.0419	3.45472e-08		0.0091	3.72338e-06
-1.95e-05	-1.56103e-07		1.04384e-05	6.75108e-06			0.00093	5.06132e-06		0.00092	5.05086e-06				-0.0418	-4.08839e-08		0.0092	3.72123e-06
-1.925e-05	-1.38616e-07		1.05e-05	6.73699e-06			0.00094	5.08043e-06		0.00093	5.02775e-06				-0.0417	-1.32268e-08		0.0093	3.71909e-06
-1.9e-05	-8.42667e-08		1.05345e-05	6.72912e-06			0.00095	4.98784e-06		0.00094	5.00494e-06				-0.0416	5.28419e-09		0.0094	3.71695e-06
-1.875e-05	1.95747e-09		1.06306e-05	6.70733e-06			0.00096	4.99671e-06		0.00095	4.98242e-06				-0.0415	4.44174e-11		0.0095	3.71483e-06
-1.85e-05	4.64113e-08		1.07267e-05	6.6857e-06			0.00097	4.87038e-06		0.00096	4.9602e-06				-0.0414	-6.63805e-09		0.0096	3.71271e-06
-1.825e-05	1.93058e-08		1.075e-05	6.68048e-06			0.00098	4.85628e-06		0.00097	4.93827e-06				-0.0413	-3.40584e-09		0.0097	3.7106e-06
-1.8e-05	-7.19321e-08		1.08228e-05	6.66423e-06			0.00099	4.85324e-06		0.00098	4.91662e-06				-0.0412	-2.89494e-09		0.0098	3.70849e-06
-1.775e-05	-1.47269e-07		1.09189e-05	6.64293e-06			0.001	4.84435e-06		0.00099	4.89525e-06				-0.0411	7.28991e-09		0.0099	3.7064e-06
-1.75e-05	-1.97325e-07		1.1e-05	6.62507e-06			0.00101	4.84605e-06		0.001	4.87417e-06				-0.041	5.96798e-09		0.01	3.70431e-06
-1.725e-05	-1.87293e-07		1.1015e-05	6.62178e-06			0.00102	4.80966e-06		0.00101	4.85335e-06				-0.0409	-5.63505e-09		0.0101	3.70222e-06
-1.7e-05	-1.46053e-07		1.11111e-05	6.60079e-06			0.00103	4.63495e-06		0.00102	4.83281e-06				-0.0408	-1.46734e-08		0.0102	3.70015e-06
-1.675e-05	-1.08831e-07		1.12072e-05	6.57996e-06			0.00104	4.76521e-06		0.00103	4.81253e-06				-0.0407	1.0424e-08		0.0103	3.69808e-06
-1.65e-05	-8.63471e-08		1.125e-05	6.57074e-06			0.00105	4.60182e-06		0.00104	4.79252e-06				-0.0406	1.3841e-08		0.0104	3.69602e-06
-1.625e-05	-5.41975e-08		1.13033e-05	6.55929e-06			0.00106	4.73319e-06		0.00105	4.77277e-06				-0.0405	-6.28718e-09		0.0105	3.69396e-06
-1.6e-05	-2.83835e-10		1.13994e-05	6.53877e-06			0.00107	4.69302e-06		0.00106	4.75327e-06				-0.0404	-9.14162e-09		0.0106	3.69191e-06
-1.575e-05	7.28447e-08		1.14955e-05	6.51841e-06			0.00108	4.71345e-06		0.00107	4.73403e-06				-0.0403	-2.59256e-08		0.0107	3.68987e-06
-1.55e-05	1.46383e-07		1.15e-05	6.51746e-06			0.00109	4.66909e-06		0.00108	4.71504e-06				-0.0402	3.34071e-08		0.0108	3.68783e-06
-1.525e-05	1.78788e-07		1.15916e-05	6.4982e-06			0.0011	4.37972e-06		0.00109	4.6963e-06				-0.0401	6.90056e-09		0.0109	3.68581e-06
-1.5e-05	1.54596e-07		1.16877e-05	6.47814e-06			0.00111	4.57021e-06		0.0011	4.6778e-06				-0.04	-1.4924e-08		0.011	3.68378e-06
-1.475e-05	8.41797e-08		1.175e-05	6.46521e-06			0.00112	4.73092e-06		0.00111	4.65954e-06				-0.0399	-4.05064e-08		0.0111	3.68177e-06
-1.45e-05	1.34123e-08		1.17838e-05	6.45823e-06			0.00113	4.48538e-06		0.00112	4.64151e-06				-0.0398	-2.26066e-08		0.0112	3.67976e-06
-1.425e-05	-2.55568e-08		1.18799e-05	6.43847e-06			0.00114	4.61165e-06		0.00113	4.62373e-06				-0.0397	3.06066e-08		0.0113	3.67776e-06
-1.4e-05	-1.56881e-08		1.1976e-05	6.41885e-06			0.00115	4.29251e-06		0.00114	4.60617e-06				-0.0396	-3.88153e-08		0.0114	3.67576e-06
-1.375e-05	2.43487e-08		1.2e-05	6.41397e-06			0.00116	4.54609e-06		0.00115	4.58884e-06				-0.0395	1.27842e-08		0.0115	3.67377e-06
-1.35e-05	7.86289e-08		1.20721e-05	6.39939e-06			0.00117	4.44932e-06		0.00116	4.57174e-06				-0.0394	-1.22998e-08		0.0116	3.67179e-06
-1.325e-05	1.35327e-07		1.21682e-05	6.38007e-06			0.00118	4.31054e-06		0.00117	4.55486e-06				-0.0393	1.2847e-07		0.0117	3.66981e-06
-1.3e-05	1.45455e-07		1.225e-05	6.36373e-06			0.00119	4.52942e-06		0.00118	4.5382e-06				-0.0392	6.10821e-09		0.0118	3.66784e-06
-1.275e-05	9.07962e-08		1.22643e-05	6.3609e-06			0.0012	4.40233e-06		0.00119	4.52175e-06				-0.0391	-2.48903e-08		0.0119	3.66588e-06
-1.25e-05	-6.91028e-09		1.23604e-05	6.34187e-06			0.00121	4.38125e-06		0.0012	4.50552e-06				-0.039	4.95761e-08		0.012	3.66392e-06
-1.225e-05	-7.60018e-08		1.24565e-05	6.32298e-06			0.00122	4.3116e-06		0.00121	4.48951e-06				-0.0389	-3.67862e-09		0.0121	3.66197e-06
-1.2e-05	-1.31617e-07		1.25e-05	6.31447e-06			0.00123	4.27509e-06		0.00122	4.4737e-06				-0.0388	8.18058e-08		0.0122	3.66003e-06
-1.175e-05	-1.67941e-07		1.25526e-05	6.30423e-06			0.00124	4.3987e-06		0.00123	4.45809e-06				-0.0387	-4.66222e-08		0.0123	3.65809e-06
-1.15e-05	-1.77103e-07		1.26486e-05	6.28563e-06			0.00125	4.42901e-06		0.00124	4.44269e-06				-0.0386	7.75749e-08		0.0124	3.65616e-06
-1.125e-05	-1.763e-07		1.27447e-05	6.26716e-06			0.00126	4.30185e-06		0.00125	4.42749e-06				-0.0385	6.69271e-08		0.0125	3.65423e-06
-1.1e-05	-1.91028e-07		1.275e-05	6.26615e-06			0.00127	4.41143e-06		0.00126	4.41248e-06				-0.0384	4.37545e-08		0.0126	3.65231e-06
-1.075e-05	-1.92913e-07		1.28408e-05	6.24883e-06			0.00128	4.13907e-06		0.00127	4.39768e-06				-0.0383	-2.4991e-08		0.0127	3.6504e-06
-1.05e-05	-1.59467e-07		1.29369e-05	6.23064e-06			0.00129	4.28128e-06		0.00128	4.38306e-06				-0.0382	2.77459e-09		0.0128	3.64849e-06
-1.025e-05	-1.48792e-07		1.3e-05	6.21878e-06			0.0013	4.22762e-06		0.00129	4.36863e-06				-0.0381	6.92248e-09		0.0129	3.64659e-06
-1e-05	-1.64826e-07		1.3033e-05	6.21259e-06			0.00131	4.24953e-06		0.0013	4.3544e-06				-0.038	1.93922e-08		0.013	3.6447e-06
-9.75e-06	-2.23038e-07		1.31291e-05	6.19467e-06			0.00132	4.23944e-06		0.00131	4.34034e-06				-0.0379	-2.51486e-09		0.0131	3.64281e-06
-9.5e-06	-2.66087e-07		1.32252e-05	6.17689e-06			0.00133	4.27339e-06		0.00132	4.32647e-06				-0.0378	-2.0656e-08		0.0132	3.64093e-06
-9.25e-06	-2.40281e-07		1.325e-05	6.17232e-06			0.00134	4.21699e-06		0.00133	4.31278e-06				-0.0377	-1.65965e-09		0.0133	3.63905e-06
-9e-06	-1.32996e-07		1.33213e-05	6.15924e-06			0.00135	4.13082e-06		0.00134	4.29927e-06				-0.0376	8.2625e-09		0.0134	3.63718e-06
-8.75e-06	8.18552e-09		1.34174e-05	6.14172e-06			0.00136	4.08566e-06		0.00135	4.28594e-06				-0.0375	4.21662e-09		0.0135	3.63532e-06
-8.5e-06	1.22178e-07		1.35e-05	6.12677e-06			0.00137	4.18908e-06		0.00136	4.27277e-06				-0.0374	-1.10783e-08		0.0136	3.63346e-06
-8.25e-06	1.6819e-07		1.35135e-05	6.12433e-06			0.00138	4.10782e-06		0.00137	4.25978e-06				-0.0373	-3.32159e-09		0.0137	3.63161e-06
-8e-06	1.40129e-07		1.36096e-05	6.10708e-06			0.00139	4.18602e-06		0.00138	4.24696e-06				-0.0372	1.49917e-08		0.0138	3.62976e-06
-7.75e-06	5.03104e-08		1.37057e-05	6.08995e-06			0.0014	4.12306e-06		0.00139	4.23431e-06				-0.0371	-6.9285e-09		0.0139	3.62792e-06
-7.5e-06	-3.29033e-08		1.375e-05	6.0821e-06			0.00141	4.07749e-06		0.0014	4.22181e-06				-0.037	-1.28193e-08		0.014	3.62609e-06
-7.25e-06	-7.70508e-08		1.38018e-05	6.07295e-06			0.00142	4.02377e-06		0.00141	4.20949e-06				-0.0369	-3.38292e-08		0.0141	3.62426e-06
-7e-06	-5.98741e-08		1.38979e-05	6.05608e-06			0.00143	3.97966e-06		0.00142	4.19732e-06				-0.0368	-1.01634e-08		0.0142	3.62244e-06
-6.75e-06	-1.86234e-08		1.3994e-05	6.03934e-06			0.00144	4.08948e-06		0.00143	4.18531e-06				-0.0367	-2.42774e-08		0.0143	3.62062e-06
-6.5e-06	5.76163e-09		1.4e-05	6.03829e-06			0.00145	4.0359e-06		0.00144	4.17346e-06				-0.0366	1.25645e-08		0.0144	3.61881e-06
-6.25e-06	5.29975e-09		1.40901e-05	6.02272e-06			0.00146	4.15625e-06		0.00145	4.16176e-06				-0.0365	-3.70416e-08		0.0145	3.617e-06
-6e-06	-1.97955e-08		1.41862e-05	6.00622e-06			0.00147	3.91326e-06		0.00146	4.15021e-06				-0.0364	-3.1517e-08		0.0146	3.61521e-06
-5.75e-06	-3.64415e-08		1.425e-05	5.99534e-06			0.00148	4.0447e-06		0.00147	4.13881e-06				-0.0363	-9.80858e-09		0.0147	3.61341e-06
-5.5e-06	-4.2145e-08		1.42823e-05	5.98985e-06			0.00149	3.88977e-06		0.00148	4.12756e-06				-0.0362	-2.86087e-08		0.0148	3.61162e-06
-5.25e-06	-5.43768e-08		1.43784e-05	5.97361e-06			0.0015	3.94654e-06		0.00149	4.11646e-06				-0.0361	-3.48383e-08		0.0149	3.60984e-06
-5e-06	-5.16802e-08		1.44745e-05	5.95748e-06			0.00151	4.19432e-06		0.0015	4.1055e-06				-0.036	7.13472e-09		0.015	3.60807e-06
-4.75e-06	-5.08663e-08		1.45e-05	5.95322e-06			0.00152	3.90414e-06		0.00151	4.09469e-06				-0.0359	9.60762e-09		0.0151	3.6063e-06
-4.5e-06	-6.93451e-08		1.45706e-05	5.94148e-06			0.00153	4.07803e-06		0.00152	4.08401e-06				-0.0358	4.15813e-08		0.0152	3.60453e-06
-4.25e-06	-1.14004e-07		1.46667e-05	5.92559e-06			0.00154	3.83043e-06		0.00153	4.07348e-06				-0.0357	-4.92358e-09		0.0153	3.60278e-06
-4e-06	-1.22934e-07		1.475e-05	5.91191e-06			0.00155	3.91016e-06		0.00154	4.06308e-06				-0.0356	-7.55162e-09		0.0154	3.60102e-06
-3.75e-06	-6.76657e-08		1.47628e-05	5.90983e-06			0.00156	3.97587e-06		0.00155	4.05282e-06				-0.0355	-1.69211e-09		0.0155	3.59928e-06
-3.5e-06	3.83565e-08		1.48589e-05	5.89418e-06			0.00157	3.89024e-06		0.00156	4.04269e-06				-0.0354	3.10699e-08		0.0156	3.59753e-06
-3.25e-06	1.41984e-07		1.4955e-05	5.87865e-06			0.00158	3.93964e-06		0.00157	4.03269e-06				-0.0353	-8.62383e-09		0.0157	3.5958e-06
-3e-06	1.91014e-07		1.5e-05	5.87141e-06			0.00159	3.98029e-06		0.00158	4.02282e-06				-0.0352	-1.27379e-08		0.0158	3.59407e-06
-2.75e-06	1.73821e-07		1.50511e-05	5.86324e-06			0.0016	3.96175e-06		0.00159	4.01308e-06				-0.0351	-2.35503e-09		0.0159	3.59234e-06
-2.5e-06	1.30794e-07		1.51471e-05	5.84794e-06			0.00161	3.82145e-06		0.0016	4.00347e-06				-0.035	2.27383e-08		0.016	3.59063e-06
-2.25e-06	1.02646e-07		1.52432e-05	5.83275e-06			0.00162	3.8282e-06		0.00161	3.99398e-06				-0.0349	2.38545e-08		0.0161	3.58891e-06
-2e-06	1.18193e-07		1.525e-05	5.83169e-06			0.00163	3.88056e-06		0.00162	3.98461e-06				-0.0348	-2.32242e-08		0.0162	3.5872e-06
-1.75e-06	1.41673e-07		1.53393e-05	5.81769e-06			0.00164	3.99109e-06		0.00163	3.97537e-06				-0.0347	-2.67344e-09		0.0163	3.5855e-06
-1.5e-06	1.49756e-07		1.54354e-05	5.80273e-06			0.00165	3.88894e-06		0.00164	3.96625e-06				-0.0346	2.41379e-09		0.0164	3.5838e-06
-1.25e-06	8.16868e-08		1.55e-05	5.79274e-06			0.00166	3.9352e-06		0.00165	3.95725e-06				-0.0345	4.82675e-08		0.0165	3.58211e-06
-1e-06	-2.62348e-08		1.55315e-05	5.78789e-06			0.00167	3.87987e-06		0.00166	3.94836e-06				-0.0344	-5.251e-08		0.0166	3.58043e-06
-7.5e-07	-1.47599e-07		1.56276e-05	5.77315e-06			0.00168	3.84193e-06		0.00167	3.93959e-06				-0.0343	4.06851e-09		0.0167	3.57875e-06
-5e-07	-2.19255e-07		1.57237e-05	5.75853e-06			0.00169	3.79634e-06		0.00168	3.93093e-06				-0.0342	1.55868e-08		0.0168	3.57707e-06
-2.5e-07	-2.25703e-07		1.575e-05	5.75455e-06			0.0017	3.99235e-06		0.00169	3.92239e-06				-0.0341	2.76219e-08		0.0169	3.5754e-06
0	5.69373e-06		1.58198e-05	5.74402e-06			0.00171	3.81321e-06		0.0017	3.91395e-06				-0.034	-1.579e-08		0.017	3.57374e-06
2.5e-07	5.74501e-06		1.59159e-05	5.72961e-06			0.00172	3.84326e-06		0.00171	3.90563e-06				-0.0339	-2.97528e-08		0.0171	3.57208e-06
5e-07	5.90636e-06		1.6e-05	5.7171e-06			0.00173	3.9582e-06		0.00172	3.89741e-06				-0.0338	-4.04797e-09		0.0172	3.57043e-06
7.5e-07	6.21132e-06		1.6012e-05	5.71532e-06			0.00174	3.72511e-06		0.00173	3.88931e-06				-0.0337	1.23483e-08		0.0173	3.56878e-06
1e-06	6.64381e-06		1.61081e-05	5.70113e-06			0.00175	3.81907e-06		0.00174	3.8813e-06				-0.0336	-1.70194e-08		0.0174	3.56714e-06
1.25e-06	7.15422e-06		1.62042e-05	5.68705e-06			0.00176	3.73644e-06		0.00175	3.8734e-06				-0.0335	-1.68032e-08		0.0175	3.5655e-06
1.5e-06	7.68235e-06		1.625e-05	5.68037e-06			0.00177	3.75071e-06		0.00176	3.86561e-06				-0.0334	5.77688e-09		0.0176	3.56387e-06
1.75e-06	8.17518e-06		1.63003e-05	5.67307e-06			0.00178	3.93393e-06		0.00177	3.85791e-06				-0.0333	1.23233e-07		0.0177	3.56224e-06
2e-06	8.59644e-06		1.63964e-05	5.6592e-06			0.00179	3.85124e-06		0.00178	3.85032e-06				-0.0332	2.35498e-08		0.0178	3.56062e-06
2.25e-06	8.92873e-06		1.64925e-05	5.64543e-06			0.0018	3.81811e-06		0.00179	3.84282e-06				-0.0331	-2.70637e-08		0.0179	3.559e-06
2.5e-06	9.17083e-06		1.65e-05	5.64436e-06			0.00181	3.75414e-06		0.0018	3.83542e-06				-0.033	-5.02181e-09		0.018	3.55739e-06
2.75e-06	9.3327e-06		1.65886e-05	5.63177e-06			0.00182	3.59004e-06		0.00181	3.82812e-06				-0.0329	-9.10267e-09		0.0181	3.55579e-06
3e-06	9.43026e-06		1.66847e-05	5.61821e-06			0.00183	3.78515e-06		0.00182	3.82091e-06				-0.0328	1.6195e-08		0.0182	3.55418e-06
3.25e-06	9.48096e-06		1.675e-05	5.60905e-06			0.00184	3.78724e-06		0.00183	3.8138e-06				-0.0327	-7.3372e-09		0.0183	3.55259e-06
3.5e-06	9.49865e-06		1.67808e-05	5.60475e-06			0.00185	3.73553e-06		0.00184	3.80678e-06				-0.0326	3.3616e-09		0.0184	3.551e-06
3.75e-06	9.48769e-06		1.68769e-05	5.59139e-06			0.00186	3.88632e-06		0.00185	3.79985e-06				-0.0325	8.46043e-10		0.0185	3.54941e-06
4e-06	9.44289e-06		1.6973e-05	5.57813e-06			0.00187	3.7507e-06		0.00186	3.79301e-06				-0.0324	1.82529e-08		0.0186	3.54783e-06
4.25e-06	9.34882e-06		1.7e-05	5.57442e-06			0.00188	3.65958e-06		0.00187	3.78626e-06				-0.0323	2.48023e-09		0.0187	3.54626e-06
4.5e-06	9.19494e-06		1.70691e-05	5.56497e-06			0.00189	3.60401e-06		0.00188	3.7796e-06				-0.0322	-1.07906e-09		0.0188	3.54469e-06
4.75e-06	8.97678e-06		1.71652e-05	5.55191e-06			0.0019	3.79804e-06		0.00189	3.77302e-06				-0.0321	-6.19265e-09		0.0189	3.54312e-06
5e-06	8.7032e-06		1.725e-05	5.54046e-06			0.00191	3.86582e-06		0.0019	3.76653e-06				-0.032	1.69062e-08		0.019	3.54156e-06
5.25e-06	8.38906e-06		1.72613e-05	5.53895e-06			0.00192	3.74341e-06		0.00191	3.76013e-06				-0.0319	2.55774e-08		0.0191	3.54001e-06
5.5e-06	8.05745e-06		1.73574e-05	5.52608e-06			0.00193	3.61265e-06		0.00192	3.7538e-06				-0.0318	4.07354e-09		0.0192	3.53846e-06
5.75e-06	7.72939e-06		1.74535e-05	5.51331e-06			0.00194	3.69047e-06		0.00193	3.74756e-06				-0.0317	-2.89474e-09		0.0193	3.53692e-06
6e-06	7.64237e-06		1.75e-05	5.50716e-06			0.00195	3.64107e-06		0.00194	3.7414e-06				-0.0316	-1.63923e-08		0.0194	3.53538e-06
6.25e-06	7.59481e-06		1.75495e-05	5.50064e-06			0.00196	3.76099e-06		0.00195	3.73533e-06				-0.0315	4.12708e-08		0.0195	3.53384e-06
6.5e-06	7.46952e-06		1.76456e-05	5.48806e-06			0.00197	3.79837e-06		0.00196	3.72933e-06				-0.0314	-1.9785e-08		0.0196	3.53231e-06
6.75e-06	7.49003e-06		1.77417e-05	5.47557e-06			0.00198	3.76607e-06		0.00197	3.7234e-06				-0.0313	-1.81059e-08		0.0197	3.53079e-06
7e-06	7.32763e-06		1.775e-05	5.47451e-06			0.00199	3.76369e-06		0.00198	3.71756e-06				-0.0312	-7.09172e-09		0.0198	3.52927e-06
7.25e-06	7.27965e-06		1.78378e-05	5.46318e-06			0.002	3.6942e-06		0.00199	3.71179e-06				-0.0311	1.13404e-08		0.0199	3.52775e-06
7.5e-06	7.20811e-06		1.79339e-05	5.45089e-06			0.00201	3.55626e-06		0.002	3.7061e-06				-0.031	2.21663e-08		0.02	3.52624e-06
7.75e-06	7.20056e-06		1.8e-05	5.44249e-06			0.00202	3.74103e-06		0.00201	3.70048e-06				-0.0309	-3.32879e-08		0.0201	3.52474e-06
8e-06	7.10946e-06		1.803e-05	5.43868e-06			0.00203	3.54601e-06		0.00202	3.69493e-06				-0.0308	1.52425e-08		0.0202	3.52324e-06
8.25e-06	7.01978e-06		1.81261e-05	5.42657e-06			0.00204	3.87825e-06		0.00203	3.68945e-06				-0.0307	7.39358e-09		0.0203	3.52174e-06
8.5e-06	6.89481e-06		1.82222e-05	5.41455e-06			0.00205	3.65823e-06		0.00204	3.68405e-06				-0.0306	2.27805e-08		0.0204	3.52025e-06
8.75e-06	6.86753e-06		1.825e-05	5.41109e-06			0.00206	3.55455e-06		0.00205	3.67872e-06				-0.0305	-7.885e-09		0.0205	3.51877e-06
9e-06	6.8831e-06		1.83183e-05	5.40261e-06			0.00207	3.58857e-06		0.00206	3.67345e-06				-0.0304	-5.67811e-09		0.0206	3.51729e-06
9.25e-06	6.82107e-06		1.84144e-05	5.39077e-06			0.00208	3.71892e-06		0.00207	3.66826e-06				-0.0303	-9.85058e-09		0.0207	3.51581e-06
9.5e-06	6.79331e-06		1.85e-05	5.3803e-06			0.00209	3.66615e-06		0.00208	3.66313e-06				-0.0302	2.26148e-08		0.0208	3.51434e-06
9.75e-06	6.74666e-06		1.85105e-05	5.37902e-06			0.0021	3.75402e-06		0.00209	3.65807e-06				-0.0301	-2.69854e-08		0.0209	3.51287e-06
1e-05	6.73667e-06		1.86066e-05	5.36735e-06			0.00211	3.66541e-06		0.0021	3.65308e-06				-0.03	-3.29242e-08		0.021	3.51141e-06
1.025e-05	6.72713e-06		1.87027e-05	5.35577e-06			0.00212	3.6939e-06		0.00211	3.64815e-06				-0.0299	1.20828e-08		0.0211	3.50995e-06
1.05e-05	6.7176e-06		1.875e-05	5.3501e-06			0.00213	3.64277e-06		0.00212	3.64328e-06				-0.0298	1.11687e-08		0.0212	3.5085e-06
1.075e-05	6.70309e-06		1.87988e-05	5.34428e-06			0.00214	3.59882e-06		0.00213	3.63848e-06				-0.0297	9.40705e-09		0.0213	3.50705e-06
1.1e-05	6.62735e-06		1.88949e-05	5.33287e-06			0.00215	3.62329e-06		0.00214	3.63374e-06				-0.0296	-1.93893e-08		0.0214	3.50561e-06
1.125e-05	6.61017e-06		1.8991e-05	5.32155e-06			0.00216	3.76118e-06		0.00215	3.62906e-06				-0.0295	-1.90805e-09		0.0215	3.50417e-06
1.15e-05	6.56503e-06		1.9e-05	5.3205e-06			0.00217	3.58402e-06		0.00216	3.62444e-06				-0.0294	2.42102e-08		0.0216	3.50274e-06
1.175e-05	6.5215e-06		1.90871e-05	5.31032e-06			0.00218	3.82071e-06		0.00217	3.61988e-06				-0.0293	3.48424e-08		0.0217	3.50131e-06
1.2e-05	6.47511e-06		1.91832e-05	5.29917e-06			0.00219	3.49453e-06		0.00218	3.61539e-06				-0.0292	-3.75678e-08		0.0218	3.49989e-06
1.225e-05	6.42999e-06		1.925e-05	5.29146e-06			0.0022	3.65616e-06		0.00219	3.61095e-06				-0.0291	5.025e-09		0.0219	3.49847e-06
1.25e-05	6.43149e-06		1.92793e-05	5.2881e-06			0.00221	3.63653e-06		0.0022	3.60656e-06				-0.029	2.0751e-08		0.022	3.49705e-06
1.275e-05	6.43851e-06		1.93754e-05	5.27712e-06			0.00222	3.47177e-06		0.00221	3.60224e-06				-0.0289	2.23427e-08		0.0221	3.49564e-06
1.3e-05	6.34683e-06		1.94715e-05	5.26621e-06			0.00223	3.78346e-06		0.00222	3.59797e-06				-0.0288	-4.55337e-09		0.0222	3.49424e-06
1.325e-05	6.28749e-06		1.95e-05	5.26299e-06			0.00224	3.46269e-06		0.00223	3.59376e-06				-0.0287	-1.44475e-08		0.0223	3.49283e-06
1.35e-05	6.25325e-06		1.95676e-05	5.25539e-06			0.00225	3.66753e-06		0.00224	3.5896e-06				-0.0286	9.26596e-09		0.0224	3.49144e-06
1.375e-05	6.22873e-06		1.96637e-05	5.24465e-06			0.00226	3.68267e-06		0.00225	3.58549e-06				-0.0285	1.56161e-08		0.0225	3.49004e-06
1.4e-05	6.18604e-06		1.975e-05	5.23508e-06			0.00227	3.50604e-06		0.00226	3.58144e-06				-0.0284	3.89251e-09		0.0226	3.48866e-06
1.425e-05	6.1033e-06		1.97598e-05	5.234e-06			0.00228	3.61633e-06		0.00227	3.57744e-06				-0.0283	-8.97503e-09		0.0227	3.48727e-06
1.45e-05	5.9954e-06		1.98559e-05	5.22342e-06			0.00229	3.5146e-06		0.00228	3.5735e-06				-0.0282	-2.19208e-09		0.0228	3.48589e-06
1.475e-05	5.89604e-06		1.9952e-05	5.21292e-06			0.0023	3.84388e-06		0.00229	3.5696e-06				-0.0281	4.09911e-09		0.0229	3.48452e-06
1.5e-05	5.81977e-06		2e-05	5.2077e-06			0.00231	3.62993e-06		0.0023	3.56576e-06				-0.028	8.15433e-09		0.023	3.48315e-06
1.525e-05	5.78221e-06		2.0048e-05	5.2025e-06			0.00232	3.64604e-06		0.00231	3.56196e-06				-0.0279	-3.37658e-08		0.0231	3.48179e-06
1.55e-05	5.74982e-06		2.01441e-05	5.19216e-06			0.00233	3.38754e-06		0.00232	3.55822e-06				-0.0278	-1.06556e-08		0.0232	3.48042e-06
1.575e-05	5.69016e-06		2.02402e-05	5.18189e-06			0.00234	3.59074e-06		0.00233	3.55452e-06				-0.0277	-1.7576e-08		0.0233	3.47907e-06
1.6e-05	5.61098e-06		2.025e-05	5.18085e-06			0.00235	3.60652e-06		0.00234	3.55088e-06				-0.0276	1.40222e-08		0.0234	3.47772e-06
1.625e-05	5.5422e-06		2.03363e-05	5.1717e-06			0.00236	3.68975e-06		0.00235	3.54727e-06				-0.0275	-1.69454e-08		0.0235	3.47637e-06
1.65e-05	5.49318e-06		2.04324e-05	5.16159e-06			0.00237	3.64565e-06		0.00236	3.54372e-06				-0.0274	-9.80355e-09		0.0236	3.47502e-06
1.675e-05	5.46712e-06		2.05e-05	5.15453e-06			0.00238	3.38474e-06		0.00237	3.54021e-06				-0.0273	-1.37661e-09		0.0237	3.47368e-06
1.7e-05	5.45508e-06		2.05285e-05	5.15156e-06			0.00239	3.55093e-06		0.00238	3.53675e-06				-0.0272	3.14074e-08		0.0238	3.47235e-06
1.725e-05	5.45221e-06		2.06246e-05	5.1416e-06			0.0024	3.60158e-06		0.00239	3.53333e-06				-0.0271	-2.11412e-08		0.0239	3.47102e-06
1.75e-05	5.44812e-06		2.07207e-05	5.13171e-06			0.00241	3.56389e-06		0.0024	3.52996e-06				-0.027	-4.99896e-09		0.024	3.46969e-06
1.775e-05	5.43644e-06		2.075e-05	5.12871e-06			0.00242	3.64424e-06		0.00241	3.52663e-06				-0.0269	-2.65841e-08		0.0241	3.46837e-06
1.8e-05	5.41055e-06		2.08168e-05	5.1219e-06			0.00243	3.53881e-06		0.00242	3.52335e-06				-0.0268	3.46039e-08		0.0242	3.46705e-06
1.825e-05	5.38704e-06		2.09129e-05	5.11216e-06			0.00244	3.70317e-06		0.00243	3.52011e-06				-0.0267	-2.10378e-09		0.0243	3.46574e-06
1.85e-05	5.38031e-06		2.1e-05	5.1034e-06			0.00245	3.45571e-06		0.00244	3.5169e-06				-0.0266	-2.99506e-08		0.0244	3.46443e-06
1.875e-05	5.37877e-06		2.1009e-05	5.1025e-06			0.00246	3.5278e-06		0.00245	3.51375e-06				-0.0265	-4.73811e-09		0.0245	3.46313e-06
1.9e-05	5.35582e-06		2.11051e-05	5.09291e-06			0.00247	3.50421e-06		0.00246	3.51063e-06				-0.0264	-6.02732e-09		0.0246	3.46183e-06
1.925e-05	5.31116e-06		2.12012e-05	5.08339e-06			0.00248	3.69322e-06		0.00247	3.50755e-06				-0.0263	4.24745e-08		0.0247	3.46053e-06
1.95e-05	5.25295e-06		2.125e-05	5.07858e-06			0.00249	3.64574e-06		0.00248	3.50451e-06				-0.0262	-2.60997e-08		0.0248	3.45924e-06
1.975e-05	5.19099e-06		2.12973e-05	5.07394e-06			0.0025	3.53639e-06		0.00249	3.50152e-06				-0.0261	-6.15742e-09		0.0249	3.45795e-06
2e-05	5.1339e-06		2.13934e-05	5.06456e-06			0.00251	3.5132e-06		0.0025	3.49856e-06				-0.026	-5.40958e-09		0.025	3.45666e-06
2.025e-05	5.09519e-06		2.14895e-05	5.05525e-06			0.00252	3.58106e-06		0.00251	3.49564e-06				-0.0259	-1.12137e-08		0.0251	3.45538e-06
2.05e-05	5.06267e-06		2.15e-05	5.05424e-06			0.00253	3.60227e-06		0.00252	3.49276e-06				-0.0258	-1.67502e-09		0.0252	3.45411e-06
2.075e-05	5.0238e-06		2.15856e-05	5.04601e-06			0.00254	3.53979e-06		0.00253	3.48991e-06				-0.0257	1.3456e-08		0.0253	3.45284e-06
2.1e-05	4.97114e-06		2.16817e-05	5.03684e-06			0.00255	3.65066e-06		0.00254	3.4871e-06				-0.0256	-1.31013e-08		0.0254	3.45157e-06
2.125e-05	4.92398e-06		2.175e-05	5.03037e-06			0.00256	3.56722e-06		0.00255	3.48433e-06				-0.0255	9.98094e-09		0.0255	3.45031e-06
2.15e-05	4.8773e-06		2.17778e-05	5.02774e-06			0.00257	3.53072e-06		0.00256	3.4816e-06				-0.0254	-1.28952e-08		0.0256	3.44905e-06
2.175e-05	4.85935e-06		2.18739e-05	5.01871e-06			0.00258	3.62625e-06		0.00257	3.4789e-06				-0.0253	-4.09769e-08		0.0257	3.44779e-06
2.2e-05	4.86866e-06		2.197e-05	5.00975e-06			0.00259	3.42443e-06		0.00258	3.47623e-06				-0.0252	1.6593e-08		0.0258	3.44654e-06
2.225e-05	4.9005e-06		2.2e-05	5.00696e-06			0.0026	3.57052e-06		0.00259	3.4736e-06				-0.0251	-2.70947e-10		0.0259	3.44529e-06
2.25e-05	4.92531e-06		2.20661e-05	5.00085e-06			0.00261	3.58553e-06		0.0026	3.47101e-06				-0.025	-1.00197e-08		0.026	3.44405e-06
2.275e-05	4.93023e-06		2.21622e-05	4.99202e-06			0.00262	3.54067e-06		0.00261	3.46845e-06				-0.0249	-1.86189e-08		0.0261	3.44281e-06
2.3e-05	4.91545e-06		2.225e-05	4.98401e-06			0.00263	3.56997e-06		0.00262	3.46592e-06				-0.0248	-1.74687e-08		0.0262	3.44158e-06
2.325e-05	4.89697e-06		2.22583e-05	4.98326e-06			0.00264	3.52325e-06		0.00263	3.46342e-06				-0.0247	3.30451e-09		0.0263	3.44035e-06
2.35e-05	4.89137e-06		2.23544e-05	4.97456e-06			0.00265	3.49622e-06		0.00264	3.46096e-06				-0.0246	5.93135e-09		0.0264	3.43912e-06
2.375e-05	4.90421e-06		2.24505e-05	4.96593e-06			0.00266	3.4181e-06		0.00265	3.45853e-06				-0.0245	1.19003e-10		0.0265	3.4379e-06
2.4e-05	4.90927e-06		2.25e-05	4.9615e-06			0.00267	3.49605e-06		0.00266	3.45613e-06				-0.0244	-1.72535e-08		0.0266	3.43668e-06
2.425e-05	4.88724e-06		2.25465e-05	4.95736e-06			0.00268	3.62931e-06		0.00267	3.45376e-06				-0.0243	-3.00475e-08		0.0267	3.43546e-06
2.45e-05	4.83739e-06		2.26426e-05	4.94886e-06			0.00269	3.48258e-06		0.00268	3.45142e-06				-0.0242	1.92493e-08		0.0268	3.43425e-06
2.475e-05	4.77246e-06		2.27387e-05	4.94042e-06			0.0027	3.49628e-06		0.00269	3.44912e-06				-0.0241	4.26683e-10		0.0269	3.43304e-06
2.5e-05	4.72166e-06		2.275e-05	4.93943e-06			0.00271	3.38362e-06		0.0027	3.44684e-06				-0.024	-1.40028e-08		0.027	3.43184e-06
2.525e-05	4.69865e-06		2.28348e-05	4.93204e-06			0.00272	3.53108e-06		0.00271	3.44459e-06				-0.0239	-2.8474e-08		0.0271	3.43064e-06
2.55e-05	4.69553e-06		2.29309e-05	4.92373e-06			0.00273	3.44581e-06		0.00272	3.44237e-06				-0.0238	5.03997e-09		0.0272	3.42945e-06
2.575e-05	4.69922e-06		2.3e-05	4.91779e-06			0.00274	3.49865e-06		0.00273	3.44018e-06				-0.0237	2.54057e-09		0.0273	3.42825e-06
2.6e-05	4.69563e-06		2.3027e-05	4.91548e-06			0.00275	3.65071e-06		0.00274	3.43802e-06				-0.0236	-2.3317e-08		0.0274	3.42707e-06
2.625e-05	4.67152e-06		2.31231e-05	4.90729e-06			0.00276	3.5809e-06		0.00275	3.43589e-06				-0.0235	-1.51856e-09		0.0275	3.42588e-06
2.65e-05	4.63276e-06		2.32192e-05	4.89916e-06			0.00277	3.54537e-06		0.00276	3.43379e-06				-0.0234	-1.05253e-08		0.0276	3.4247e-06
2.675e-05	4.61734e-06		2.325e-05	4.89657e-06			0.00278	3.26855e-06		0.00277	3.43171e-06				-0.0233	1.41992e-08		0.0277	3.42353e-06
2.7e-05	4.61525e-06		2.33153e-05	4.89109e-06			0.00279	3.53825e-06		0.00278	3.42966e-06				-0.0232	-2.10945e-08		0.0278	3.42235e-06
2.725e-05	4.62288e-06		2.34114e-05	4.88308e-06			0.0028	3.54755e-06		0.00279	3.42763e-06				-0.0231	3.39678e-09		0.0279	3.42119e-06
2.75e-05	4.62772e-06		2.35e-05	4.87576e-06			0.00281	3.39332e-06		0.0028	3.42564e-06				-0.023	-4.06222e-08		0.028	3.42002e-06
2.775e-05	4.61987e-06		2.35075e-05	4.87514e-06			0.00282	3.51759e-06		0.00281	3.42367e-06				-0.0229	1.83072e-08		0.0281	3.41886e-06
2.8e-05	4.60026e-06		2.36036e-05	4.86725e-06			0.00283	3.54733e-06		0.00282	3.42172e-06				-0.0228	2.51378e-08		0.0282	3.4177e-06
2.825e-05	4.57538e-06		2.36997e-05	4.85942e-06			0.00284	3.47568e-06		0.00283	3.4198e-06				-0.0227	-3.2171e-08		0.0283	3.41655e-06
2.85e-05	4.56241e-06		2.375e-05	4.85535e-06			0.00285	3.2126e-06		0.00284	3.4179e-06				-0.0226	9.7654e-09		0.0284	3.4154e-06
2.875e-05	4.55689e-06		2.37958e-05	4.85165e-06			0.00286	3.5046e-06		0.00285	3.41603e-06				-0.0225	-2.23878e-08		0.0285	3.41425e-06
2.9e-05	4.55035e-06		2.38919e-05	4.84394e-06			0.00287	3.57423e-06		0.00286	3.41419e-06				-0.0224	4.99486e-08		0.0286	3.41311e-06
2.925e-05	4.54424e-06		2.3988e-05	4.83629e-06			0.00288	3.58693e-06		0.00287	3.41236e-06				-0.0223	-4.56201e-08		0.0287	3.41197e-06
2.95e-05	4.52624e-06		2.4e-05	4.83534e-06			0.00289	3.53398e-06		0.00288	3.41056e-06				-0.0222	-1.09913e-09		0.0288	3.41084e-06
2.975e-05	4.49535e-06		2.40841e-05	4.82869e-06			0.0029	3.36391e-06		0.00289	3.40879e-06				-0.0221	-6.00358e-08		0.0289	3.4097e-06
3e-05	4.46902e-06		2.41802e-05	4.82116e-06			0.00291	3.42256e-06		0.0029	3.40704e-06				-0.022	1.78843e-08		0.029	3.40858e-06
3.025e-05	4.45838e-06		2.425e-05	4.81571e-06			0.00292	3.48594e-06		0.00291	3.40531e-06				-0.0219	-2.24172e-08		0.0291	3.40745e-06
3.05e-05	4.45483e-06		2.42763e-05	4.81367e-06			0.00293	3.59975e-06		0.00292	3.4036e-06				-0.0218	-2.22656e-08		0.0292	3.40633e-06
3.075e-05	4.45967e-06		2.43724e-05	4.80625e-06			0.00294	3.45668e-06		0.00293	3.40191e-06				-0.0217	3.63597e-09		0.0293	3.40521e-06
3.1e-05	4.45795e-06		2.44685e-05	4.79888e-06			0.00295	3.44477e-06		0.00294	3.40025e-06				-0.0216	-3.76406e-09		0.0294	3.4041e-06
3.125e-05	4.43045e-06		2.45e-05	4.79647e-06			0.00296	3.45699e-06		0.00295	3.39861e-06				-0.0215	2.30226e-08		0.0295	3.40299e-06
3.15e-05	4.38511e-06		2.45646e-05	4.79156e-06			0.00297	3.49705e-06		0.00296	3.39699e-06				-0.0214	-5.37161e-08		0.0296	3.40189e-06
3.175e-05	4.34147e-06		2.46607e-05	4.7843e-06			0.00298	3.46866e-06		0.00297	3.39539e-06				-0.0213	-8.14055e-09		0.0297	3.40078e-06
3.2e-05	4.32834e-06		2.475e-05	4.7776e-06			0.00299	3.3913e-06		0.00298	3.39381e-06				-0.0212	-1.10423e-09		0.0298	3.39968e-06
3.225e-05	4.35548e-06		2.47568e-05	4.7771e-06			0.003	3.48957e-06		0.00299	3.39226e-06				-0.0211	1.25944e-08		0.0299	3.39859e-06
3.25e-05	4.39349e-06		2.48529e-05	4.76994e-06			0.00301	3.42277e-06		0.003	3.39072e-06				-0.021	-1.28895e-08		0.03	3.3975e-06
3.275e-05	4.41931e-06		2.49489e-05	4.76285e-06			0.00302	3.51372e-06		0.00301	3.3892e-06				-0.0209	-6.44483e-09		0.0301	3.39641e-06
3.3e-05	4.41516e-06		2.5e-05	4.7591e-06			0.00303	3.53522e-06		0.00302	3.3877e-06				-0.0208	1.85558e-08		0.0302	3.39532e-06
3.325e-05	4.41054e-06		2.5045e-05	4.7558e-06			0.00304	3.29477e-06		0.00303	3.38623e-06				-0.0207	-1.86953e-08		0.0303	3.39424e-06
3.35e-05	4.41519e-06		2.51411e-05	4.74881e-06			0.00305	3.54262e-06		0.00304	3.38477e-06				-0.0206	2.94797e-08		0.0304	3.39317e-06
3.375e-05	4.42002e-06		2.52372e-05	4.74187e-06			0.00306	3.41271e-06		0.00305	3.38333e-06				-0.0205	-3.25171e-08		0.0305	3.39209e-06
3.4e-05	4.41928e-06		2.525e-05	4.74095e-06			0.00307	3.45074e-06		0.00306	3.38191e-06				-0.0204	-7.38165e-09		0.0306	3.39102e-06
3.425e-05	4.40807e-06		2.53333e-05	4.73498e-06			0.00308	3.47083e-06		0.00307	3.3805e-06				-0.0203	-3.51302e-09		0.0307	3.38995e-06
3.45e-05	4.38193e-06		2.54294e-05	4.72815e-06			0.00309	3.63139e-06		0.00308	3.37912e-06				-0.0202	1.05944e-08		0.0308	3.38889e-06
3.475e-05	4.33905e-06		2.55e-05	4.72316e-06			0.0031	3.29021e-06		0.00309	3.37775e-06				-0.0201	-3.53362e-09		0.0309	3.38783e-06
3.5e-05	4.30168e-06		2.55255e-05	4.72136e-06			0.00311	3.4828e-06		0.0031	3.3764e-06				-0.02	-6.15706e-08		0.031	3.38677e-06
3.525e-05	4.28812e-06		2.56216e-05	4.71463e-06			0.00312	3.43435e-06		0.00311	3.37507e-06				-0.0199	1.80771e-08		0.0311	3.38572e-06
3.55e-05	4.30091e-06		2.57177e-05	4.70795e-06			0.00313	3.27102e-06		0.00312	3.37376e-06				-0.0198	1.49104e-08		0.0312	3.38467e-06
3.575e-05	4.32518e-06		2.575e-05	4.70571e-06			0.00314	3.54318e-06		0.00313	3.37246e-06				-0.0197	-3.8833e-09		0.0313	3.38362e-06
3.6e-05	4.33668e-06		2.58138e-05	4.70131e-06			0.00315	3.57698e-06		0.00314	3.37118e-06				-0.0196	-1.90942e-08		0.0314	3.38258e-06
3.625e-05	4.32163e-06		2.59099e-05	4.69473e-06			0.00316	3.51709e-06		0.00315	3.36992e-06				-0.0195	-8.24656e-08		0.0315	3.38154e-06
3.65e-05	4.29066e-06		2.6e-05	4.6886e-06			0.00317	3.31132e-06		0.00316	3.36867e-06				-0.0194	7.68114e-08		0.0316	3.3805e-06
3.675e-05	4.25268e-06		2.6006e-05	4.6882e-06			0.00318	3.32798e-06		0.00317	3.36744e-06				-0.0193	-2.48545e-08		0.0317	3.37947e-06
3.7e-05	4.22739e-06		2.61021e-05	4.68171e-06			0.00319	3.51697e-06		0.00318	3.36623e-06				-0.0192	-2.17388e-08		0.0318	3.37844e-06
3.725e-05	4.22078e-06		2.61982e-05	4.67527e-06			0.0032	3.41492e-06		0.00319	3.36503e-06				-0.0191	1.99986e-09		0.0319	3.37741e-06
3.75e-05	4.24378e-06		2.625e-05	4.67183e-06			0.00321	3.52246e-06		0.0032	3.36384e-06				-0.019	6.46438e-09		0.032	3.37639e-06
3.775e-05	4.26354e-06		2.62943e-05	4.66889e-06			0.00322	3.38314e-06		0.00321	3.36268e-06				-0.0189	2.98125e-08		0.0321	3.37537e-06
3.8e-05	4.26746e-06		2.63904e-05	4.66255e-06			0.00323	3.4068e-06		0.00322	3.36152e-06				-0.0188	-2.45449e-08		0.0322	3.37435e-06
3.825e-05	4.24956e-06		2.64865e-05	4.65625e-06			0.00324	3.35444e-06		0.00323	3.36039e-06				-0.0187	-8.34244e-10		0.0323	3.37334e-06
3.85e-05	4.23002e-06		2.65e-05	4.65537e-06			0.00325	3.49094e-06		0.00324	3.35926e-06				-0.0186	-3.79716e-08		0.0324	3.37233e-06
3.875e-05	4.21197e-06		2.65826e-05	4.65001e-06			0.00326	3.41251e-06		0.00325	3.35816e-06				-0.0185	2.82252e-08		0.0325	3.37132e-06
3.9e-05	4.19775e-06		2.66787e-05	4.64381e-06			0.00327	3.37082e-06		0.00326	3.35706e-06				-0.0184	-1.40503e-09		0.0326	3.37032e-06
3.925e-05	4.19329e-06		2.675e-05	4.63924e-06			0.00328	3.5969e-06		0.00327	3.35598e-06				-0.0183	-1.77351e-10		0.0327	3.36932e-06
3.95e-05	4.19369e-06		2.67748e-05	4.63766e-06			0.00329	3.37809e-06		0.00328	3.35492e-06				-0.0182	-1.99058e-08		0.0328	3.36832e-06
3.975e-05	4.18463e-06		2.68709e-05	4.63155e-06			0.0033	3.37089e-06		0.00329	3.35387e-06				-0.0181	-1.50956e-08		0.0329	3.36733e-06
4e-05	4.16112e-06		2.6967e-05	4.62549e-06			0.00331	3.44298e-06		0.0033	3.35283e-06				-0.018	3.46427e-08		0.033	3.36634e-06
4.025e-05	4.13294e-06		2.7e-05	4.62342e-06			0.00332	3.49347e-06		0.00331	3.3518e-06				-0.0179	-2.55266e-08		0.0331	3.36535e-06
4.05e-05	4.12682e-06		2.70631e-05	4.61948e-06			0.00333	3.43594e-06		0.00332	3.35079e-06				-0.0178	1.13791e-08		0.0332	3.36437e-06
4.075e-05	4.15365e-06		2.71592e-05	4.61351e-06			0.00334	3.44483e-06		0.00333	3.34979e-06				-0.0177	-3.97084e-08		0.0333	3.36338e-06
4.1e-05	4.18629e-06		2.725e-05	4.60791e-06			0.00335	3.48798e-06		0.00334	3.34881e-06				-0.0176	3.27573e-08		0.0334	3.36241e-06
4.125e-05	4.2173e-06		2.72553e-05	4.60758e-06			0.00336	3.38157e-06		0.00335	3.34784e-06				-0.0175	1.0847e-08		0.0335	3.36143e-06
4.15e-05	4.22258e-06		2.73514e-05	4.6017e-06			0.00337	3.41597e-06		0.00336	3.34688e-06				-0.0174	-3.10312e-08		0.0336	3.36046e-06
4.175e-05	4.20573e-06		2.74474e-05	4.59587e-06			0.00338	3.45245e-06		0.00337	3.34593e-06				-0.0173	-2.23984e-08		0.0337	3.35949e-06
4.2e-05	4.17938e-06		2.75e-05	4.59269e-06			0.00339	3.37276e-06		0.00338	3.345e-06				-0.0172	3.14745e-09		0.0338	3.35853e-06
4.225e-05	4.16536e-06		2.75435e-05	4.59007e-06			0.0034	3.44872e-06		0.00339	3.34407e-06				-0.0171	-2.96058e-09		0.0339	3.35756e-06
4.25e-05	4.17287e-06		2.76396e-05	4.58433e-06			0.00341	3.52974e-06		0.0034	3.34316e-06				-0.017	-3.68108e-08		0.034	3.35661e-06
4.275e-05	4.17687e-06		2.77357e-05	4.57862e-06			0.00342	3.46724e-06		0.00341	3.34226e-06				-0.0169	-2.78638e-08		0.0341	3.35565e-06
4.3e-05	4.16658e-06		2.775e-05	4.57778e-06			0.00343	3.44265e-06		0.00342	3.34138e-06				-0.0168	-3.17064e-08		0.0342	3.3547e-06
4.325e-05	4.13033e-06		2.78318e-05	4.57296e-06			0.00344	3.38021e-06		0.00343	3.3405e-06				-0.0167	2.41894e-08		0.0343	3.35375e-06
4.35e-05	4.09602e-06		2.79279e-05	4.56734e-06			0.00345	3.35471e-06		0.00344	3.33964e-06				-0.0166	1.15701e-08		0.0344	3.3528e-06
4.375e-05	4.08199e-06		2.8e-05	4.56315e-06			0.00346	3.41918e-06		0.00345	3.33878e-06				-0.0165	-3.15146e-08		0.0345	3.35186e-06
4.4e-05	4.09747e-06		2.8024e-05	4.56176e-06			0.00347	3.48811e-06		0.00346	3.33794e-06				-0.0164	-1.32774e-08		0.0346	3.35092e-06
4.425e-05	4.11495e-06		2.81201e-05	4.55622e-06			0.00348	3.44718e-06		0.00347	3.33711e-06				-0.0163	1.20413e-09		0.0347	3.34998e-06
4.45e-05	4.12422e-06		2.82162e-05	4.55073e-06			0.00349	3.38751e-06		0.00348	3.33629e-06				-0.0162	2.91384e-08		0.0348	3.34904e-06
4.475e-05	4.12481e-06		2.825e-05	4.5488e-06			0.0035	3.23141e-06		0.00349	3.33548e-06				-0.0161	-2.37043e-08		0.0349	3.34811e-06
4.5e-05	4.11659e-06		2.83123e-05	4.54527e-06			0.00351	3.29974e-06		0.0035	3.33468e-06				-0.016	-1.16642e-08		0.035	3.34719e-06
4.525e-05	4.11494e-06		2.84084e-05	4.53986e-06			0.00352	3.33628e-06		0.00351	3.33389e-06				-0.0159	-5.51271e-10		0.0351	3.34626e-06
4.55e-05	4.13518e-06		2.85e-05	4.53474e-06			0.00353	3.35872e-06		0.00352	3.33312e-06				-0.0158	-3.04325e-09		0.0352	3.34534e-06
4.575e-05	4.16414e-06		2.85045e-05	4.53449e-06			0.00354	3.44199e-06		0.00353	3.33235e-06				-0.0157	8.11334e-10		0.0353	3.34442e-06
4.6e-05	4.17632e-06		2.86006e-05	4.52916e-06			0.00355	3.37633e-06		0.00354	3.33159e-06				-0.0156	-1.72203e-08		0.0354	3.3435e-06
4.625e-05	4.16864e-06		2.86967e-05	4.52386e-06			0.00356	3.32113e-06		0.00355	3.33084e-06				-0.0155	-1.6101e-09		0.0355	3.34259e-06
4.65e-05	4.13952e-06		2.875e-05	4.52094e-06			0.00357	3.25909e-06		0.00356	3.3301e-06				-0.0154	-7.22976e-09		0.0356	3.34168e-06
4.675e-05	4.09513e-06		2.87928e-05	4.51861e-06			0.00358	3.47864e-06		0.00357	3.32937e-06				-0.0153	7.24474e-09		0.0357	3.34077e-06
4.7e-05	4.04936e-06		2.88889e-05	4.5134e-06			0.00359	3.50257e-06		0.00358	3.32866e-06				-0.0152	-1.89927e-08		0.0358	3.33987e-06
4.725e-05	4.02543e-06		2.8985e-05	4.50822e-06			0.0036	3.33671e-06		0.00359	3.32795e-06				-0.0151	-1.41587e-08		0.0359	3.33896e-06
4.75e-05	4.01773e-06		2.9e-05	4.50742e-06			0.00361	3.30681e-06		0.0036	3.32724e-06				-0.015	2.33592e-08		0.036	3.33806e-06
4.775e-05	4.02722e-06		2.90811e-05	4.50309e-06			0.00362	3.41909e-06		0.00361	3.32655e-06				-0.0149	1.38879e-08		0.0361	3.33717e-06
4.8e-05	4.05018e-06		2.91772e-05	4.49799e-06			0.00363	3.34462e-06		0.00362	3.32587e-06				-0.0148	-6.4494e-09		0.0362	3.33628e-06
4.825e-05	4.05848e-06		2.925e-05	4.49416e-06			0.00364	3.33779e-06		0.00363	3.3252e-06				-0.0147	-1.49604e-08		0.0363	3.33539e-06
4.85e-05	4.03973e-06		2.92733e-05	4.49293e-06			0.00365	3.43924e-06		0.00364	3.32453e-06				-0.0146	-1.65326e-08		0.0364	3.3345e-06
4.875e-05	4.00941e-06		2.93694e-05	4.48791e-06			0.00366	3.24933e-06		0.00365	3.32387e-06				-0.0145	3.53548e-09		0.0365	3.33361e-06
4.9e-05	3.99245e-06		2.94655e-05	4.48293e-06			0.00367	3.54455e-06		0.00366	3.32323e-06				-0.0144	4.31637e-09		0.0366	3.33273e-06
4.925e-05	3.98054e-06		2.95e-05	4.48115e-06			0.00368	3.53183e-06		0.00367	3.32259e-06				-0.0143	-3.33298e-08		0.0367	3.33185e-06
4.95e-05	3.99047e-06		2.95616e-05	4.47799e-06			0.00369	3.19692e-06		0.00368	3.32196e-06				-0.0142	-2.70176e-08		0.0368	3.33098e-06
4.975e-05	4.0048e-06		2.96577e-05	4.47308e-06			0.0037	3.41262e-06		0.00369	3.32133e-06				-0.0141	3.66816e-09		0.0369	3.33011e-06
5e-05	4.00597e-06		2.975e-05	4.4684e-06			0.00371	3.36059e-06		0.0037	3.32072e-06				-0.014	2.82731e-08		0.037	3.32924e-06
5.025e-05	4.00163e-06		2.97538e-05	4.46821e-06			0.00372	3.53374e-06		0.00371	3.32011e-06				-0.0139	-1.44775e-09		0.0371	3.32837e-06
5.05e-05	4.00493e-06		2.98498e-05	4.46337e-06			0.00373	3.40866e-06		0.00372	3.31951e-06				-0.0138	-4.90275e-08		0.0372	3.3275e-06
5.075e-05	4.01737e-06		2.99459e-05	4.45857e-06			0.00374	3.19667e-06		0.00373	3.31892e-06				-0.0137	-1.98282e-08		0.0373	3.32664e-06
5.1e-05	4.0351e-06		3e-05	4.45589e-06			0.00375	3.4562e-06		0.00374	3.31834e-06				-0.0136	1.1813e-08		0.0374	3.32578e-06
5.125e-05	4.06353e-06		3.0042e-05	4.45381e-06			0.00376	3.42779e-06		0.00375	3.31776e-06				-0.0135	-1.08436e-09		0.0375	3.32493e-06
5.15e-05	4.09023e-06		3.01381e-05	4.44908e-06			0.00377	3.50084e-06		0.00376	3.31719e-06				-0.0134	-1.75636e-08		0.0376	3.32407e-06
5.175e-05	4.09909e-06		3.02342e-05	4.44439e-06			0.00378	3.34402e-06		0.00377	3.31663e-06				-0.0133	-1.079e-08		0.0377	3.32322e-06
5.2e-05	4.08742e-06		3.025e-05	4.44362e-06			0.00379	3.51065e-06		0.00378	3.31608e-06				-0.0132	7.36099e-09		0.0378	3.32238e-06
5.225e-05	4.06948e-06		3.03303e-05	4.43973e-06			0.0038	3.24986e-06		0.00379	3.31553e-06				-0.0131	1.86514e-08		0.0379	3.32153e-06
5.25e-05	4.04889e-06		3.04264e-05	4.43511e-06			0.00381	3.41716e-06		0.0038	3.31499e-06				-0.013	-1.06576e-08		0.038	3.32069e-06
5.275e-05	4.03521e-06		3.05e-05	4.4316e-06			0.00382	3.57424e-06		0.00381	3.31446e-06				-0.0129	-1.27522e-08		0.0381	3.31985e-06
5.3e-05	4.01657e-06		3.05225e-05	4.43053e-06			0.00383	3.3634e-06		0.00382	3.31394e-06				-0.0128	-1.44295e-08		0.0382	3.31901e-06
5.325e-05	3.98897e-06		3.06186e-05	4.42597e-06			0.00384	3.46358e-06		0.00383	3.31342e-06				-0.0127	2.29372e-08		0.0383	3.31818e-06
5.35e-05	3.96195e-06		3.07147e-05	4.42146e-06			0.00385	3.34355e-06		0.00384	3.31291e-06				-0.0126	-5.2839e-08		0.0384	3.31735e-06
5.375e-05	3.94861e-06		3.075e-05	4.41981e-06			0.00386	3.54367e-06		0.00385	3.3124e-06				-0.0125	9.07989e-09		0.0385	3.31652e-06
5.4e-05	3.93494e-06		3.08108e-05	4.41697e-06			0.00387	3.27671e-06		0.00386	3.3119e-06				-0.0124	-1.52234e-08		0.0386	3.31569e-06
5.425e-05	3.92117e-06		3.09069e-05	4.41252e-06			0.00388	3.48676e-06		0.00387	3.31141e-06				-0.0123	-7.20309e-11		0.0387	3.31487e-06
5.45e-05	3.91622e-06		3.1e-05	4.40824e-06			0.00389	3.36496e-06		0.00388	3.31092e-06				-0.0122	-9.41949e-10		0.0388	3.31405e-06
5.475e-05	3.90893e-06		3.1003e-05	4.4081e-06			0.0039	3.41413e-06		0.00389	3.31045e-06				-0.0121	-2.52546e-09		0.0389	3.31323e-06
5.5e-05	3.88881e-06		3.10991e-05	4.40372e-06			0.00391	3.32924e-06		0.0039	3.30997e-06				-0.012	1.18972e-08		0.039	3.31241e-06
5.525e-05	3.86589e-06		3.11952e-05	4.39937e-06			0.00392	3.37353e-06		0.00391	3.30951e-06				-0.0119	-5.31492e-09		0.0391	3.3116e-06
5.55e-05	3.84861e-06		3.125e-05	4.3969e-06			0.00393	3.46409e-06		0.00392	3.30904e-06				-0.0118	3.58188e-08		0.0392	3.31079e-06
5.575e-05	3.84193e-06		3.12913e-05	4.39505e-06			0.00394	3.40547e-06		0.00393	3.30859e-06				-0.0117	-2.64211e-08		0.0393	3.30998e-06
5.6e-05	3.85151e-06		3.13874e-05	4.39076e-06			0.00395	3.26236e-06		0.00394	3.30814e-06				-0.0116	8.51613e-09		0.0394	3.30918e-06
5.625e-05	3.88148e-06		3.14835e-05	4.38651e-06			0.00396	3.37561e-06		0.00395	3.3077e-06				-0.0115	-4.50343e-08		0.0395	3.30837e-06
5.65e-05	3.92312e-06		3.15e-05	4.38578e-06			0.00397	3.38418e-06		0.00396	3.30726e-06				-0.0114	4.64521e-08		0.0396	3.30758e-06
5.675e-05	3.95339e-06		3.15796e-05	4.38229e-06			0.00398	3.45343e-06		0.00397	3.30683e-06				-0.0113	-3.98716e-09		0.0397	3.30678e-06
5.7e-05	3.95569e-06		3.16757e-05	4.3781e-06			0.00399	3.44376e-06		0.00398	3.3064e-06				-0.0112	-9.03146e-09		0.0398	3.30598e-06
5.725e-05	3.9513e-06		3.175e-05	4.37488e-06			0.004	3.39564e-06		0.00399	3.30598e-06				-0.0111	5.66653e-09		0.0399	3.30519e-06
5.75e-05	3.96022e-06		3.17718e-05	4.37394e-06			0.00401	3.25249e-06		0.004	3.30557e-06				-0.011	-9.71671e-09		0.04	3.3044e-06
5.775e-05	3.9988e-06		3.18679e-05	4.36981e-06			0.00402	3.31738e-06		0.00401	3.30516e-06				-0.0109	-1.6759e-08		0.0401	3.30362e-06
5.8e-05	4.04325e-06		3.1964e-05	4.36571e-06			0.00403	3.45597e-06		0.00402	3.30475e-06				-0.0108	-4.96559e-08		0.0402	3.30283e-06
5.825e-05	4.06718e-06		3.2e-05	4.36418e-06			0.00404	3.50507e-06		0.00403	3.30435e-06				-0.0107	5.02719e-09		0.0403	3.30205e-06
5.85e-05	4.06584e-06		3.20601e-05	4.36165e-06			0.00405	3.31103e-06		0.00404	3.30396e-06				-0.0106	3.5121e-09		0.0404	3.30127e-06
5.875e-05	4.03961e-06		3.21562e-05	4.35761e-06			0.00406	3.36115e-06		0.00405	3.30357e-06				-0.0105	6.20969e-09		0.0405	3.30049e-06
5.9e-05	3.99246e-06		3.225e-05	4.3537e-06			0.00407	3.35484e-06		0.00406	3.30319e-06				-0.0104	-5.9534e-09		0.0406	3.29972e-06
5.925e-05	3.95291e-06		3.22523e-05	4.35361e-06			0.00408	3.40979e-06		0.00407	3.30281e-06				-0.0103	-2.14825e-08		0.0407	3.29895e-06
5.95e-05	3.94771e-06		3.23483e-05	4.34963e-06			0.00409	3.35937e-06		0.00408	3.30243e-06				-0.0102	3.9665e-09		0.0408	3.29818e-06
5.975e-05	3.96982e-06		3.24444e-05	4.34568e-06			0.0041	3.31785e-06		0.00409	3.30207e-06				-0.0101	-2.7977e-09		0.0409	3.29741e-06
6e-05	3.98549e-06		3.25e-05	4.34342e-06			0.00411	3.45924e-06		0.0041	3.3017e-06				-0.01	1.32694e-09		0.041	3.29665e-06
6.025e-05	3.97106e-06		3.25405e-05	4.34177e-06			0.00412	3.47859e-06		0.00411	3.30134e-06				-0.0099	-1.14909e-08		0.0411	3.29588e-06
6.05e-05	3.92226e-06		3.26366e-05	4.33788e-06			0.00413	3.4111e-06		0.00412	3.30099e-06				-0.0098	-1.07575e-08		0.0412	3.29513e-06
6.075e-05	3.86951e-06		3.27327e-05	4.33402e-06			0.00414	3.35544e-06		0.00413	3.30064e-06				-0.0097	5.66467e-09		0.0413	3.29437e-06
6.1e-05	3.83609e-06		3.275e-05	4.33333e-06			0.00415	3.3894e-06		0.00414	3.30029e-06				-0.0096	1.03994e-08		0.0414	3.29361e-06
6.125e-05	3.8213e-06		3.28288e-05	4.3302e-06			0.00416	3.43546e-06		0.00415	3.29995e-06				-0.0095	-1.92742e-08		0.0415	3.29286e-06
6.15e-05	3.81188e-06		3.29249e-05	4.3264e-06			0.00417	3.36852e-06		0.00416	3.29961e-06				-0.0094	-1.63682e-08		0.0416	3.29211e-06
6.175e-05	3.80948e-06		3.3e-05	4.32345e-06			0.00418	3.41248e-06		0.00417	3.29928e-06				-0.0093	1.7974e-08		0.0417	3.29137e-06
6.2e-05	3.80694e-06		3.3021e-05	4.32262e-06			0.00419	3.36997e-06		0.00418	3.29895e-06				-0.0092	1.01612e-08		0.0418	3.29062e-06
6.225e-05	3.80281e-06		3.31171e-05	4.31888e-06			0.0042	3.31738e-06		0.00419	3.29863e-06				-0.0091	-4.77984e-09		0.0419	3.28988e-06
6.25e-05	3.80246e-06		3.32132e-05	4.31517e-06			0.00421	3.53162e-06		0.0042	3.29831e-06				-0.009	-2.77329e-08		0.042	3.28914e-06
6.275e-05	3.82291e-06		3.325e-05	4.31375e-06			0.00422	3.3005e-06		0.00421	3.298e-06				-0.0089	6.39516e-09		0.0421	3.2884e-06
6.3e-05	3.85369e-06		3.33093e-05	4.31148e-06			0.00423	3.40606e-06		0.00422	3.29768e-06				-0.0088	3.86958e-08		0.0422	3.28767e-06
6.325e-05	3.87122e-06		3.34054e-05	4.30782e-06			0.00424	3.46039e-06		0.00423	3.29738e-06				-0.0087	-3.87527e-08		0.0423	3.28693e-06
6.35e-05	3.86741e-06		3.35e-05	4.30424e-06			0.00425	3.43085e-06		0.00424	3.29707e-06				-0.0086	-2.05911e-08		0.0424	3.2862e-06
6.375e-05	3.8541e-06		3.35015e-05	4.30419e-06			0.00426	3.3649e-06		0.00425	3.29677e-06				-0.0085	3.48621e-08		0.0425	3.28547e-06
6.4e-05	3.83497e-06		3.35976e-05	4.30058e-06			0.00427	3.36456e-06		0.00426	3.29648e-06				-0.0084	2.16963e-09		0.0426	3.28475e-06
6.425e-05	3.82097e-06		3.36937e-05	4.29701e-06			0.00428	3.32737e-06		0.00427	3.29619e-06				-0.0083	-2.11021e-09		0.0427	3.28403e-06
6.45e-05	3.81456e-06		3.375e-05	4.29492e-06			0.00429	3.40461e-06		0.00428	3.2959e-06				-0.0082	-3.90487e-08		0.0428	3.2833e-06
6.475e-05	3.82028e-06		3.37898e-05	4.29345e-06			0.0043	3.38767e-06		0.00429	3.29562e-06				-0.0081	-1.91473e-08		0.0429	3.28259e-06
6.5e-05	3.83802e-06		3.38859e-05	4.28993e-06			0.00431	3.39223e-06		0.0043	3.29534e-06				-0.008	9.61775e-09		0.043	3.28187e-06
6.525e-05	3.85937e-06		3.3982e-05	4.28643e-06			0.00432	3.33246e-06		0.00431	3.29506e-06				-0.0079	1.48858e-08		0.0431	3.28116e-06
6.55e-05	3.85694e-06		3.4e-05	4.28578e-06			0.00433	3.47738e-06		0.00432	3.29479e-06				-0.0078	-3.50053e-08		0.0432	3.28044e-06
6.575e-05	3.8511e-06		3.40781e-05	4.28296e-06			0.00434	3.26008e-06		0.00433	3.29452e-06				-0.0077	3.27755e-09		0.0433	3.27973e-06
6.6e-05	3.8626e-06		3.41742e-05	4.27952e-06			0.00435	3.40813e-06		0.00434	3.29425e-06				-0.0076	-1.44947e-08		0.0434	3.27903e-06
6.625e-05	3.89161e-06		3.425e-05	4.27681e-06			0.00436	3.24265e-06		0.00435	3.29399e-06				-0.0075	2.18275e-08		0.0435	3.27832e-06
6.65e-05	3.92324e-06		3.42703e-05	4.2761e-06			0.00437	3.39054e-06		0.00436	3.29373e-06				-0.0074	-1.22201e-08		0.0436	3.27762e-06
6.675e-05	3.94251e-06		3.43664e-05	4.2727e-06			0.00438	3.46137e-06		0.00437	3.29347e-06				-0.0073	-2.06108e-08		0.0437	3.27692e-06
6.7e-05	3.93774e-06		3.44625e-05	4.26933e-06			0.00439	3.34837e-06		0.00438	3.29322e-06				-0.0072	-1.38207e-08		0.0438	3.27622e-06
6.725e-05	3.92012e-06		3.45e-05	4.26802e-06			0.0044	3.37302e-06		0.00439	3.29297e-06				-0.0071	7.81791e-10		0.0439	3.27553e-06
6.75e-05	3.90542e-06		3.45586e-05	4.26599e-06			0.00441	3.21897e-06		0.0044	3.29273e-06				-0.007	2.25168e-08		0.044	3.27483e-06
6.775e-05	3.90376e-06		3.46547e-05	4.26267e-06			0.00442	3.33806e-06		0.00441	3.29248e-06				-0.0069	-2.15239e-08		0.0441	3.27414e-06
6.8e-05	3.91365e-06		3.475e-05	4.2594e-06			0.00443	3.55933e-06		0.00442	3.29224e-06				-0.0068	-7.50531e-09		0.0442	3.27345e-06
6.825e-05	3.94155e-06		3.47508e-05	4.25938e-06			0.00444	3.36987e-06		0.00443	3.29201e-06				-0.0067	1.84758e-09		0.0443	3.27277e-06
6.85e-05	3.96562e-06		3.48468e-05	4.25611e-06			0.00445	3.36748e-06		0.00444	3.29177e-06				-0.0066	3.26835e-08		0.0444	3.27208e-06
6.875e-05	3.95263e-06		3.49429e-05	4.25287e-06			0.00446	3.30124e-06		0.00445	3.29154e-06				-0.0065	-2.46821e-08		0.0445	3.2714e-06
6.9e-05	3.91181e-06		3.5e-05	4.25095e-06			0.00447	3.35477e-06		0.00446	3.29132e-06				-0.0064	-7.89487e-09		0.0446	3.27072e-06
6.925e-05	3.8634e-06		3.5039e-05	4.24965e-06			0.00448	3.27578e-06		0.00447	3.29109e-06				-0.0063	-1.8014e-09		0.0447	3.27004e-06
6.95e-05	3.82079e-06		3.51351e-05	4.24645e-06			0.00449	3.36e-06		0.00448	3.29087e-06				-0.0062	1.85719e-08		0.0448	3.26937e-06
6.975e-05	3.7996e-06		3.52312e-05	4.24328e-06			0.0045	3.37367e-06		0.00449	3.29065e-06				-0.0061	-1.18404e-08		0.0449	3.26869e-06
7e-05	3.80323e-06		3.525e-05	4.24266e-06			0.00451	3.35486e-06		0.0045	3.29044e-06				-0.006	-3.37109e-08		0.045	3.26802e-06
7.025e-05	3.81836e-06		3.53273e-05	4.24013e-06			0.00452	3.48145e-06		0.00451	3.29022e-06				-0.0059	1.18765e-08		0.0451	3.26735e-06
7.05e-05	3.82338e-06		3.54234e-05	4.23701e-06			0.00453	3.19878e-06		0.00452	3.29001e-06				-0.0058	-9.609e-09		0.0452	3.26669e-06
7.075e-05	3.81629e-06		3.55e-05	4.23453e-06			0.00454	3.34248e-06		0.00453	3.28981e-06				-0.0057	2.16928e-08		0.0453	3.26602e-06
7.1e-05	3.79312e-06		3.55195e-05	4.2339e-06			0.00455	3.36292e-06		0.00454	3.2896e-06				-0.0056	-2.27693e-09		0.0454	3.26536e-06
7.125e-05	3.78417e-06		3.56156e-05	4.23083e-06			0.00456	3.50092e-06		0.00455	3.2894e-06				-0.0055	-4.31216e-08		0.0455	3.2647e-06
7.15e-05	3.7922e-06		3.57117e-05	4.22777e-06			0.00457	3.43182e-06		0.00456	3.2892e-06				-0.0054	-2.99563e-09		0.0456	3.26404e-06
7.175e-05	3.81923e-06		3.575e-05	4.22656e-06			0.00458	3.31953e-06		0.00457	3.289e-06				-0.0053	-9.38412e-09		0.0457	3.26338e-06
7.2e-05	3.82973e-06		3.58078e-05	4.22474e-06			0.00459	3.2833e-06		0.00458	3.28881e-06				-0.0052	1.43749e-08		0.0458	3.26273e-06
7.225e-05	3.82383e-06		3.59039e-05	4.22173e-06			0.0046	3.31878e-06		0.00459	3.28862e-06				-0.0051	-3.06506e-08		0.0459	3.26208e-06
7.25e-05	3.80883e-06		3.6e-05	4.21875e-06			0.00461	3.46395e-06		0.0046	3.28843e-06				-0.005	-3.71634e-08		0.046	3.26143e-06
7.275e-05	3.78891e-06		3.60961e-05	4.21578e-06			0.00462	3.30833e-06		0.00461	3.28824e-06				-0.0049	1.40136e-08		0.0461	3.26078e-06
7.3e-05	3.78319e-06		3.61922e-05	4.21284e-06			0.00463	3.49693e-06		0.00462	3.28806e-06				-0.0048	2.06631e-08		0.0462	3.26013e-06
7.325e-05	3.806e-06		3.625e-05	4.21108e-06			0.00464	3.44894e-06		0.00463	3.28788e-06				-0.0047	-1.41346e-08		0.0463	3.25949e-06
7.35e-05	3.84528e-06		3.62883e-05	4.20992e-06			0.00465	3.42472e-06		0.00464	3.2877e-06				-0.0046	5.87717e-09		0.0464	3.25885e-06
7.375e-05	3.88347e-06		3.63844e-05	4.20702e-06			0.00466	3.31712e-06		0.00465	3.28752e-06				-0.0045	-3.22185e-08		0.0465	3.25821e-06
7.4e-05	3.89849e-06		3.64805e-05	4.20415e-06			0.00467	3.34156e-06		0.00466	3.28734e-06				-0.0044	2.36457e-09		0.0466	3.25757e-06
7.425e-05	3.88935e-06		3.65e-05	4.20357e-06			0.00468	3.31558e-06		0.00467	3.28717e-06				-0.0043	1.11615e-08		0.0467	3.25694e-06
7.45e-05	3.86496e-06		3.65766e-05	4.20129e-06			0.00469	3.33858e-06		0.00468	3.287e-06				-0.0042	-1.32015e-08		0.0468	3.2563e-06
7.475e-05	3.85274e-06		3.66727e-05	4.19846e-06			0.0047	3.39518e-06		0.00469	3.28683e-06				-0.0041	8.57926e-09		0.0469	3.25567e-06
7.5e-05	3.86334e-06		3.675e-05	4.19619e-06			0.00471	3.38917e-06		0.0047	3.28667e-06				-0.004	-1.29957e-08		0.047	3.25504e-06
7.525e-05	3.87151e-06		3.67688e-05	4.19565e-06			0.00472	3.36667e-06		0.00471	3.2865e-06				-0.0039	2.42594e-08		0.0471	3.25441e-06
7.55e-05	3.87102e-06		3.68649e-05	4.19286e-06			0.00473	3.3138e-06		0.00472	3.28634e-06				-0.0038	-1.91034e-08		0.0472	3.25379e-06
7.575e-05	3.86133e-06		3.6961e-05	4.19009e-06			0.00474	3.26474e-06		0.00473	3.28618e-06				-0.0037	-2.77942e-09		0.0473	3.25317e-06
7.6e-05	3.84536e-06		3.7e-05	4.18897e-06			0.00475	3.39568e-06		0.00474	3.28602e-06				-0.0036	-2.10521e-08		0.0474	3.25255e-06
7.625e-05	3.83032e-06		3.70571e-05	4.18734e-06			0.00476	3.32763e-06		0.00475	3.28587e-06				-0.0035	2.23823e-08		0.0475	3.25193e-06
7.65e-05	3.83416e-06		3.71532e-05	4.18461e-06			0.00477	3.37284e-06		0.00476	3.28571e-06				-0.0034	-3.96596e-09		0.0476	3.25131e-06
7.675e-05	3.84984e-06		3.72492e-05	4.1819e-06			0.00478	3.37506e-06		0.00477	3.28556e-06				-0.0033	-5.3812e-08		0.0477	3.25069e-06
7.7e-05	3.85623e-06		3.725e-05	4.18188e-06			0.00479	3.34616e-06		0.00478	3.28541e-06				-0.0032	-3.55758e-08		0.0478	3.25008e-06
7.725e-05	3.85018e-06		3.73453e-05	4.17921e-06			0.0048	3.16942e-06		0.00479	3.28527e-06				-0.0031	-1.37321e-08		0.0479	3.24947e-06
7.75e-05	3.83246e-06		3.74414e-05	4.17655e-06			0.00481	3.33344e-06		0.0048	3.28512e-06				-0.003	1.23065e-08		0.048	3.24886e-06
7.775e-05	3.80797e-06		3.75e-05	4.17493e-06			0.00482	3.42251e-06		0.00481	3.28498e-06				-0.0029	5.11416e-09		0.0481	3.24825e-06
7.8e-05	3.79997e-06		3.75375e-05	4.1739e-06			0.00483	3.31646e-06		0.00482	3.28484e-06				-0.0028	-2.59155e-08		0.0482	3.24765e-06
7.825e-05	3.80143e-06		3.76336e-05	4.17127e-06			0.00484	3.40513e-06		0.00483	3.2847e-06				-0.0027	-1.93189e-08		0.0483	3.24705e-06
7.85e-05	3.81132e-06		3.77297e-05	4.16866e-06			0.00485	3.28972e-06		0.00484	3.28456e-06				-0.0026	2.48146e-08		0.0484	3.24644e-06
7.875e-05	3.82222e-06		3.775e-05	4.16812e-06			0.00486	3.33507e-06		0.00485	3.28442e-06				-0.0025	-2.56723e-08		0.0485	3.24585e-06
7.9e-05	3.81703e-06		3.78258e-05	4.16608e-06			0.00487	3.36508e-06		0.00486	3.28429e-06				-0.0024	-1.20356e-08		0.0486	3.24525e-06
7.925e-05	3.78767e-06		3.79219e-05	4.16351e-06			0.00488	3.34757e-06		0.00487	3.28415e-06				-0.0023	-6.51835e-09		0.0487	3.24465e-06
7.95e-05	3.75043e-06		3.8e-05	4.16143e-06			0.00489	3.38322e-06		0.00488	3.28402e-06				-0.0022	-8.27707e-09		0.0488	3.24406e-06
7.975e-05	3.741e-06		3.8018e-05	4.16096e-06			0.0049	3.32062e-06		0.00489	3.28389e-06				-0.0021	1.70559e-08		0.0489	3.24347e-06
8e-05	3.7565e-06		3.81141e-05	4.15843e-06			0.00491	3.39857e-06		0.0049	3.28376e-06				-0.002	-2.49198e-08		0.049	3.24288e-06
8.025e-05	3.78035e-06		3.82102e-05	4.15591e-06			0.00492	3.34574e-06		0.00491	3.28364e-06				-0.0019	5.50696e-09		0.0491	3.24229e-06
8.05e-05	3.80097e-06		3.825e-05	4.15488e-06			0.00493	3.2631e-06		0.00492	3.28351e-06				-0.0018	1.25215e-08		0.0492	3.2417e-06
8.075e-05	3.80726e-06		3.83063e-05	4.15342e-06			0.00494	3.30869e-06		0.00493	3.28339e-06				-0.0017	2.36249e-08		0.0493	3.24112e-06
8.1e-05	3.79251e-06		3.84024e-05	4.15095e-06			0.00495	3.50773e-06		0.00494	3.28327e-06				-0.0016	-1.03393e-08		0.0494	3.24054e-06
8.125e-05	3.75736e-06		3.84985e-05	4.14849e-06			0.00496	3.41815e-06		0.00495	3.28315e-06				-0.0015	8.76751e-09		0.0495	3.23996e-06
8.15e-05	3.72496e-06		3.85e-05	4.14845e-06			0.00497	3.35905e-06		0.00496	3.28303e-06				-0.0014	-1.13192e-08		0.0496	3.23938e-06
8.175e-05	3.70865e-06		3.85946e-05	4.14606e-06			0.00498	3.35874e-06		0.00497	3.28292e-06				-0.0013	1.35353e-08		0.0497	3.2388e-06
8.2e-05	3.71775e-06		3.86907e-05	4.14364e-06			0.00499	3.37673e-06		0.00498	3.2828e-06				-0.0012	-1.4915e-08		0.0498	3.23823e-06
8.225e-05	3.73552e-06		3.875e-05	4.14215e-06			0.005	3.30973e-06		0.00499	3.28269e-06				-0.0011	-1.33196e-09		0.0499	3.23766e-06
8.25e-05	3.74371e-06		3.87868e-05	4.14124e-06			0.00501	3.36651e-06		0.005	3.28258e-06				-0.001	1.10455e-08		0.05	3.23708e-06
8.275e-05	3.74223e-06		3.88829e-05	4.13885e-06			0.00502	3.36464e-06		0.00501	3.28246e-06				-0.0009	-1.61816e-08		0.0501	3.23652e-06
8.3e-05	3.75139e-06		3.8979e-05	4.13649e-06			0.00503	3.48109e-06		0.00502	3.28236e-06				-0.0008	2.46894e-08		0.0502	3.23595e-06
8.325e-05	3.77057e-06		3.9e-05	4.13597e-06			0.00504	3.42664e-06		0.00503	3.28225e-06				-0.0007	-2.26403e-08		0.0503	3.23538e-06
8.35e-05	3.7915e-06		3.90751e-05	4.13414e-06			0.00505	3.26558e-06		0.00504	3.28214e-06				-0.0006	1.13223e-08		0.0504	3.23482e-06
8.375e-05	3.81359e-06		3.91712e-05	4.13181e-06			0.00506	3.3544e-06		0.00505	3.28204e-06				-0.0005	-1.72671e-08		0.0505	3.23426e-06
8.4e-05	3.82759e-06		3.925e-05	4.12991e-06			0.00507	3.28897e-06		0.00506	3.28193e-06				-0.0004	1.25138e-08		0.0506	3.2337e-06
8.425e-05	3.82441e-06		3.92673e-05	4.1295e-06			0.00508	3.38583e-06		0.00507	3.28183e-06				-0.0003	-1.17663e-09		0.0507	3.23314e-06
8.45e-05	3.81251e-06		3.93634e-05	4.12721e-06			0.00509	3.39245e-06		0.00508	3.28173e-06				-0.0002	-3.38703e-08		0.0508	3.23258e-06
8.475e-05	3.80193e-06		3.94595e-05	4.12493e-06			0.0051	3.37499e-06		0.00509	3.28163e-06				-0.0001	1.57656e-08		0.0509	3.23203e-06
8.5e-05	3.79938e-06		3.95e-05	4.12397e-06			0.00511	3.36607e-06		0.0051	3.28153e-06				0	8.38449e-06		0.051	3.23148e-06
8.525e-05	3.82123e-06		3.95556e-05	4.12267e-06			0.00512	3.20568e-06		0.00511	3.28143e-06				0.0001	9.56684e-06		0.0511	3.23093e-06
8.55e-05	3.85614e-06		3.96517e-05	4.12042e-06			0.00513	3.35417e-06		0.00512	3.28134e-06				0.0002	8.72801e-06		0.0512	3.23038e-06
8.575e-05	3.87496e-06		3.97477e-05	4.1182e-06			0.00514	3.28705e-06		0.00513	3.28124e-06				0.0003	8.2322e-06		0.0513	3.22983e-06
8.6e-05	3.8722e-06		3.975e-05	4.11815e-06			0.00515	3.34692e-06		0.00514	3.28115e-06				0.0004	7.96757e-06		0.0514	3.22928e-06
8.625e-05	3.85521e-06		3.98438e-05	4.11599e-06			0.00516	3.34705e-06		0.00515	3.28106e-06				0.0005	7.54466e-06		0.0515	3.22874e-06
8.65e-05	3.82525e-06		3.99399e-05	4.1138e-06			0.00517	3.38969e-06		0.00516	3.28097e-06				0.0006	7.17542e-06		0.0516	3.2282e-06
8.675e-05	3.78366e-06		4e-05	4.11243e-06			0.00518	3.36258e-06		0.00517	3.28088e-06				0.0007	6.71741e-06		0.0517	3.22766e-06
8.7e-05	3.75964e-06		4.0036e-05	4.11162e-06			0.00519	3.30458e-06		0.00518	3.28079e-06				0.0008	6.38046e-06		0.0518	3.22712e-06
8.725e-05	3.74165e-06		4.01321e-05	4.10946e-06			0.0052	3.20917e-06		0.00519	3.2807e-06				0.0009	6.06188e-06		0.0519	3.22658e-06
8.75e-05	3.71665e-06		4.02282e-05	4.10731e-06			0.00521	3.40659e-06		0.0052	3.28062e-06				0.001	5.74892e-06		0.052	3.22605e-06
8.775e-05	3.68159e-06		4.025e-05	4.10683e-06			0.00522	3.41495e-06		0.00521	3.28053e-06				0.0011	5.47316e-06		0.0521	3.22551e-06
8.8e-05	3.66729e-06		4.03243e-05	4.10519e-06			0.00523	3.3719e-06		0.00522	3.28045e-06				0.0012	5.1513e-06		0.0522	3.22498e-06
8.825e-05	3.6722e-06		4.04204e-05	4.10307e-06			0.00524	3.34511e-06		0.00523	3.28036e-06				0.0013	4.97357e-06		0.0523	3.22445e-06
8.85e-05	3.70114e-06		4.05e-05	4.10134e-06			0.00525	3.18429e-06		0.00524	3.28028e-06				0.0014	4.80316e-06		0.0524	3.22393e-06
8.875e-05	3.73576e-06		4.05165e-05	4.10098e-06			0.00526	3.39671e-06		0.00525	3.2802e-06				0.0015	4.69167e-06		0.0525	3.2234e-06
8.9e-05	3.75555e-06		4.06126e-05	4.0989e-06			0.00527	3.40835e-06		0.00526	3.28012e-06				0.0016	4.53725e-06		0.0526	3.22287e-06
8.925e-05	3.75643e-06		4.07087e-05	4.09683e-06			0.00528	3.42757e-06		0.00527	3.28004e-06				0.0017	4.42435e-06		0.0527	3.22235e-06
8.95e-05	3.75334e-06		4.075e-05	4.09595e-06			0.00529	3.36854e-06		0.00528	3.27997e-06				0.0018	4.40161e-06		0.0528	3.22183e-06
8.975e-05	3.75626e-06		4.08048e-05	4.09478e-06			0.0053	3.26794e-06		0.00529	3.27989e-06				0.0019	4.31809e-06		0.0529	3.22131e-06
9e-05	3.76226e-06		4.09009e-05	4.09275e-06			0.00531	3.30118e-06		0.0053	3.27981e-06				0.002	4.27453e-06		0.053	3.22079e-06
9.025e-05	3.79161e-06		4.0997e-05	4.09073e-06			0.00532	3.2899e-06		0.00531	3.27974e-06				0.0021	4.22239e-06		0.0531	3.22028e-06
9.05e-05	3.83168e-06		4.1e-05	4.09067e-06			0.00533	3.27623e-06		0.00532	3.27966e-06				0.0022	4.1744e-06		0.0532	3.21976e-06
9.075e-05	3.86275e-06		4.10931e-05	4.08872e-06			0.00534	3.39558e-06		0.00533	3.27959e-06				0.0023	4.18296e-06		0.0533	3.21925e-06
9.1e-05	3.86691e-06		4.11892e-05	4.08674e-06			0.00535	3.39465e-06		0.00534	3.27952e-06				0.0024	4.14699e-06		0.0534	3.21874e-06
9.125e-05	3.83883e-06		4.125e-05	4.08549e-06			0.00536	3.38582e-06		0.00535	3.27945e-06				0.0025	4.1026e-06		0.0535	3.21823e-06
9.15e-05	3.78848e-06		4.12853e-05	4.08476e-06			0.00537	3.31714e-06		0.00536	3.27938e-06				0.0026	4.09011e-06		0.0536	3.21772e-06
9.175e-05	3.74314e-06		4.13814e-05	4.0828e-06			0.00538	3.40198e-06		0.00537	3.27931e-06				0.0027	4.0526e-06		0.0537	3.21721e-06
9.2e-05	3.73555e-06		4.14775e-05	4.08086e-06			0.00539	3.2252e-06		0.00538	3.27924e-06				0.0028	4.08906e-06		0.0538	3.21671e-06
9.225e-05	3.7554e-06		4.15e-05	4.08041e-06			0.0054	3.41445e-06		0.00539	3.27917e-06				0.0029	4.04249e-06		0.0539	3.21621e-06
9.25e-05	3.77733e-06		4.15736e-05	4.07893e-06			0.00541	3.3432e-06		0.0054	3.27911e-06				0.003	4.01935e-06		0.054	3.2157e-06
9.275e-05	3.78066e-06		4.16697e-05	4.07701e-06			0.00542	3.48022e-06		0.00541	3.27904e-06				0.0031	4.04189e-06		0.0541	3.2152e-06
9.3e-05	3.75866e-06		4.175e-05	4.07542e-06			0.00543	3.32588e-06		0.00542	3.27898e-06				0.0032	4.00954e-06		0.0542	3.21471e-06
9.325e-05	3.72398e-06		4.17658e-05	4.07511e-06			0.00544	3.38685e-06		0.00543	3.27891e-06				0.0033	4.03587e-06		0.0543	3.21421e-06
9.35e-05	3.7074e-06		4.18619e-05	4.07323e-06			0.00545	3.34783e-06		0.00544	3.27885e-06				0.0034	4.00952e-06		0.0544	3.21371e-06
9.375e-05	3.71284e-06		4.1958e-05	4.07135e-06			0.00546	3.21824e-06		0.00545	3.27879e-06				0.0035	3.97936e-06		0.0545	3.21322e-06
9.4e-05	3.72522e-06		4.2e-05	4.07054e-06			0.00547	3.40602e-06		0.00546	3.27873e-06				0.0036	3.9981e-06		0.0546	3.21273e-06
9.425e-05	3.74193e-06		4.20541e-05	4.0695e-06			0.00548	3.2993e-06		0.00547	3.27867e-06				0.0037	3.95612e-06		0.0547	3.21224e-06
9.45e-05	3.75147e-06		4.21502e-05	4.06765e-06			0.00549	3.37995e-06		0.00548	3.27861e-06				0.0038	3.99797e-06		0.0548	3.21175e-06
9.475e-05	3.73883e-06		4.22462e-05	4.06582e-06			0.0055	3.32283e-06		0.00549	3.27855e-06				0.0039	3.94628e-06		0.0549	3.21126e-06
9.5e-05	3.72173e-06		4.225e-05	4.06575e-06			0.00551	3.36022e-06		0.0055	3.27849e-06				0.004	3.96725e-06		0.055	3.21078e-06
9.525e-05	3.72272e-06		4.23423e-05	4.064e-06			0.00552	3.32676e-06		0.00551	3.27843e-06				0.0041	3.9327e-06		0.0551	3.21029e-06
9.55e-05	3.7381e-06		4.24384e-05	4.0622e-06			0.00553	3.27598e-06		0.00552	3.27838e-06				0.0042	3.94203e-06		0.0552	3.20981e-06
9.575e-05	3.75289e-06		4.25e-05	4.06105e-06			0.00554	3.26273e-06		0.00553	3.27832e-06				0.0043	3.93829e-06		0.0553	3.20933e-06
9.6e-05	3.75541e-06		4.25345e-05	4.06041e-06			0.00555	3.41841e-06		0.00554	3.27826e-06				0.0044	3.91697e-06		0.0554	3.20885e-06
9.625e-05	3.73181e-06		4.26306e-05	4.05863e-06			0.00556	3.39147e-06		0.00555	3.27821e-06				0.0045	3.94539e-06		0.0555	3.20837e-06
9.65e-05	3.69322e-06		4.27267e-05	4.05687e-06			0.00557	3.27371e-06		0.00556	3.27816e-06				0.0046	3.91597e-06		0.0556	3.2079e-06
9.675e-05	3.67368e-06		4.275e-05	4.05645e-06			0.00558	3.14102e-06		0.00557	3.2781e-06				0.0047	3.94037e-06		0.0557	3.20742e-06
9.7e-05	3.67629e-06		4.28228e-05	4.05512e-06			0.00559	3.22847e-06		0.00558	3.27805e-06				0.0048	3.91757e-06		0.0558	3.20695e-06
9.725e-05	3.69281e-06		4.29189e-05	4.05338e-06			0.0056	3.29124e-06		0.00559	3.278e-06				0.0049	3.89105e-06		0.0559	3.20648e-06
9.75e-05	3.70781e-06		4.3e-05	4.05193e-06			0.00561	3.3653e-06		0.0056	3.27795e-06				0.005	3.91515e-06		0.056	3.20601e-06
9.775e-05	3.71515e-06		4.3015e-05	4.05166e-06			0.00562	3.30061e-06		0.00561	3.2779e-06				0.0051	3.89516e-06		0.0561	3.20554e-06
9.8e-05	3.71084e-06		4.31111e-05	4.04995e-06			0.00563	3.35786e-06		0.00562	3.27785e-06				0.0052	3.9055e-06		0.0562	3.20507e-06
9.825e-05	3.7003e-06		4.32072e-05	4.04825e-06			0.00564	3.24362e-06		0.00563	3.2778e-06				0.0053	3.86456e-06		0.0563	3.20461e-06
9.85e-05	3.68936e-06		4.325e-05	4.0475e-06			0.00565	3.2756e-06		0.00564	3.27775e-06				0.0054	3.83769e-06		0.0564	3.20414e-06
9.875e-05	3.69953e-06		4.33033e-05	4.04657e-06			0.00566	3.36907e-06		0.00565	3.2777e-06				0.0055	3.86241e-06		0.0565	3.20368e-06
9.9e-05	3.72272e-06		4.33994e-05	4.04489e-06			0.00567	3.35999e-06		0.00566	3.27766e-06				0.0056	3.84545e-06		0.0566	3.20322e-06
9.925e-05	3.74248e-06		4.34955e-05	4.04323e-06			0.00568	3.24463e-06		0.00567	3.27761e-06				0.0057	3.86294e-06		0.0567	3.20276e-06
9.95e-05	3.74717e-06		4.35e-05	4.04316e-06			0.00569	3.32288e-06		0.00568	3.27756e-06				0.0058	3.79228e-06		0.0568	3.2023e-06
9.975e-05	3.73054e-06		4.35916e-05	4.04159e-06			0.0057	3.3548e-06		0.00569	3.27752e-06				0.0059	3.82841e-06		0.0569	3.20185e-06
0.0001	3.62434e-06		4.36877e-05	4.03995e-06			0.00571	3.30486e-06		0.0057	3.27747e-06				0.006	3.82311e-06		0.057	3.20139e-06
0.00010025	2.15509e-06		4.375e-05	4.0389e-06			0.00572	3.32456e-06		0.00571	3.27743e-06				0.0061	3.82191e-06		0.0571	3.20094e-06
0.0001005	-2.47239e-06		4.37838e-05	4.03833e-06			0.00573	3.32016e-06		0.00572	3.27738e-06				0.0062	3.80337e-06		0.0572	3.20049e-06
			4.38799e-05	4.03672e-06			0.00574	3.46632e-06		0.00573	3.27734e-06				0.0063	3.7768e-06		0.0573	3.20004e-06
			4.3976e-05	4.03512e-06			0.00575	3.30041e-06		0.00574	3.2773e-06				0.0064	3.84728e-06		0.0574	3.19959e-06
			4.4e-05	4.03472e-06			0.00576	3.39926e-06		0.00575	3.27726e-06				0.0065	3.82921e-06		0.0575	3.19914e-06
			4.40721e-05	4.03353e-06			0.00577	3.31721e-06		0.00576	3.27722e-06				0.0066	3.85538e-06		0.0576	3.19869e-06
			4.41682e-05	4.03196e-06			0.00578	3.25058e-06		0.00577	3.27717e-06				0.0067	3.81811e-06		0.0577	3.19825e-06
			4.425e-05	4.03063e-06			0.00579	3.33758e-06		0.00578	3.27713e-06				0.0068	3.81188e-06		0.0578	3.19781e-06
			4.42643e-05	4.03039e-06			0.0058	3.39253e-06		0.00579	3.27709e-06				0.0069	3.80525e-06		0.0579	3.19736e-06
			4.43604e-05	4.02884e-06			0.00581	3.30784e-06		0.0058	3.27706e-06				0.007	3.80567e-06		0.058	3.19692e-06
			4.44565e-05	4.0273e-06			0.00582	3.32063e-06		0.00581	3.27702e-06				0.0071	3.82566e-06		0.0581	3.19648e-06
			4.45e-05	4.02661e-06			0.00583	3.39678e-06		0.00582	3.27698e-06				0.0072	3.78904e-06		0.0582	3.19605e-06
			4.45526e-05	4.02577e-06			0.00584	3.36346e-06		0.00583	3.27694e-06				0.0073	3.78415e-06		0.0583	3.19561e-06
			4.46486e-05	4.02426e-06			0.00585	3.18988e-06		0.00584	3.2769e-06				0.0074	3.80324e-06		0.0584	3.19518e-06
			4.47447e-05	4.02275e-06			0.00586	3.25204e-06		0.00585	3.27687e-06				0.0075	3.80525e-06		0.0585	3.19474e-06
			4.475e-05	4.02267e-06			0.00587	3.38055e-06		0.00586	3.27683e-06				0.0076	3.76475e-06		0.0586	3.19431e-06
			4.48408e-05	4.02126e-06			0.00588	3.39395e-06		0.00587	3.27679e-06				0.0077	3.80183e-06		0.0587	3.19388e-06
			4.49369e-05	4.01978e-06			0.00589	3.18688e-06		0.00588	3.27676e-06				0.0078	3.76095e-06		0.0588	3.19345e-06
			4.5e-05	4.01881e-06			0.0059	3.39741e-06		0.00589	3.27672e-06				0.0079	3.78676e-06		0.0589	3.19302e-06
			4.5033e-05	4.0183e-06			0.00591	3.32659e-06		0.0059	3.27669e-06				0.008	3.75692e-06		0.059	3.1926e-06
			4.51291e-05	4.01684e-06			0.00592	3.22117e-06		0.00591	3.27665e-06				0.0081	3.75657e-06		0.0591	3.19217e-06
			4.52252e-05	4.01539e-06			0.00593	3.30773e-06		0.00592	3.27662e-06				0.0082	3.74335e-06		0.0592	3.19175e-06
			4.525e-05	4.01502e-06			0.00594	3.16665e-06		0.00593	3.27659e-06				0.0083	3.70313e-06		0.0593	3.19133e-06
			4.53213e-05	4.01396e-06			0.00595	3.39531e-06		0.00594	3.27656e-06				0.0084	3.76328e-06		0.0594	3.19091e-06
			4.54174e-05	4.01253e-06			0.00596	3.37124e-06		0.00595	3.27652e-06				0.0085	3.72804e-06		0.0595	3.19049e-06
			4.55e-05	4.01131e-06			0.00597	3.25069e-06		0.00596	3.27649e-06				0.0086	3.74392e-06		0.0596	3.19007e-06
			4.55135e-05	4.01111e-06			0.00598	3.37975e-06		0.00597	3.27646e-06				0.0087	3.69273e-06		0.0597	3.18965e-06
			4.56096e-05	4.0097e-06			0.00599	3.06662e-06		0.00598	3.27643e-06				0.0088	3.73152e-06		0.0598	3.18924e-06
			4.57057e-05	4.00831e-06			0.006	3.2243e-06		0.00599	3.2764e-06				0.0089	3.69634e-06		0.0599	3.18882e-06
			4.575e-05	4.00767e-06			0.00601	3.46189e-06		0.006	3.27637e-06				0.009	3.7019e-06		0.06	3.18841e-06
			4.58018e-05	4.00692e-06			0.00602	3.41121e-06		0.00601	3.27634e-06				0.0091	3.67588e-06		0.0601	3.188e-06
			4.58979e-05	4.00555e-06			0.00603	3.29546e-06		0.00602	3.27631e-06				0.0092	3.71671e-06		0.0602	3.18759e-06
			4.5994e-05	4.00418e-06			0.00604	3.18427e-06		0.00603	3.27628e-06				0.0093	3.75573e-06		0.0603	3.18718e-06
			4.6e-05	4.0041e-06			0.00605	3.24537e-06		0.00604	3.27625e-06				0.0094	3.71739e-06		0.0604	3.18677e-06
			4.60901e-05	4.00283e-06			0.00606	3.44284e-06		0.00605	3.27622e-06				0.0095	3.71458e-06		0.0605	3.18636e-06
			4.61862e-05	4.00148e-06			0.00607	3.17333e-06		0.00606	3.27619e-06				0.0096	3.72222e-06		0.0606	3.18596e-06
			4.625e-05	4.0006e-06			0.00608	3.20571e-06		0.00607	3.27617e-06				0.0097	3.74611e-06		0.0607	3.18556e-06
			4.62823e-05	4.00015e-06			0.00609	3.33689e-06		0.00608	3.27614e-06				0.0098	3.67502e-06		0.0608	3.18515e-06
			4.63784e-05	3.99882e-06			0.0061	3.27203e-06		0.00609	3.27611e-06				0.0099	3.69576e-06		0.0609	3.18475e-06
			4.64745e-05	3.99751e-06			0.00611	3.21863e-06		0.0061	3.27609e-06				0.01	3.72652e-06		0.061	3.18435e-06
			4.65e-05	3.99716e-06			0.00612	3.35701e-06		0.00611	3.27606e-06				0.0101	3.70152e-06		0.0611	3.18395e-06
			4.65706e-05	3.9962e-06			0.00613	3.28782e-06		0.00612	3.27603e-06				0.0102	3.72339e-06		0.0612	3.18356e-06
			4.66667e-05	3.99491e-06			0.00614	3.44325e-06		0.00613	3.27601e-06				0.0103	3.67355e-06		0.0613	3.18316e-06
			4.675e-05	3.99379e-06			0.00615	3.32312e-06		0.00614	3.27598e-06				0.0104	3.6703e-06		0.0614	3.18277e-06
			4.67628e-05	3.99362e-06			0.00616	3.26363e-06		0.00615	3.27596e-06				0.0105	3.59792e-06		0.0615	3.18237e-06
			4.68589e-05	3.99235e-06			0.00617	3.21695e-06		0.00616	3.27593e-06				0.0106	3.69483e-06		0.0616	3.18198e-06
			4.6955e-05	3.99108e-06			0.00618	3.28606e-06		0.00617	3.27591e-06				0.0107	3.67197e-06		0.0617	3.18159e-06
			4.7e-05	3.99049e-06			0.00619	3.41996e-06		0.00618	3.27589e-06				0.0108	3.67628e-06		0.0618	3.1812e-06
			4.70511e-05	3.98983e-06			0.0062	3.28984e-06		0.00619	3.27586e-06				0.0109	3.69214e-06		0.0619	3.18081e-06
			4.71471e-05	3.98858e-06			0.00621	3.18407e-06		0.0062	3.27584e-06				0.011	3.66615e-06		0.062	3.18043e-06
			4.72432e-05	3.98734e-06			0.00622	3.43685e-06		0.00621	3.27582e-06				0.0111	3.66646e-06		0.0621	3.18004e-06
			4.725e-05	3.98726e-06			0.00623	3.23675e-06		0.00622	3.27579e-06				0.0112	3.60168e-06		0.0622	3.17966e-06
			4.73393e-05	3.98611e-06			0.00624	3.35015e-06		0.00623	3.27577e-06				0.0113	3.6453e-06		0.0623	3.17927e-06
			4.74354e-05	3.98489e-06			0.00625	3.19397e-06		0.00624	3.27575e-06				0.0114	3.61461e-06		0.0624	3.17889e-06
			4.75e-05	3.98408e-06			0.00626	3.37912e-06		0.00625	3.27573e-06				0.0115	3.65153e-06		0.0625	3.17851e-06
			4.75315e-05	3.98368e-06			0.00627	3.28196e-06		0.00626	3.27571e-06				0.0116	3.62343e-06		0.0626	3.17813e-06
			4.76276e-05	3.98248e-06			0.00628	3.28468e-06		0.00627	3.27568e-06				0.0117	3.60715e-06		0.0627	3.17775e-06
			4.77237e-05	3.98129e-06			0.00629	3.33028e-06		0.00628	3.27566e-06				0.0118	3.61558e-06		0.0628	3.17738e-06
			4.775e-05	3.98097e-06			0.0063	3.24908e-06		0.00629	3.27564e-06				0.0119	3.59599e-06		0.0629	3.177e-06
			4.78198e-05	3.98011e-06			0.00631	3.20973e-06		0.0063	3.27562e-06				0.012	3.62491e-06		0.063	3.17663e-06
			4.79159e-05	3.97893e-06			0.00632	3.25293e-06		0.00631	3.2756e-06				0.0121	3.63782e-06		0.0631	3.17625e-06
			4.8e-05	3.97791e-06			0.00633	3.39231e-06		0.00632	3.27558e-06				0.0122	3.64262e-06		0.0632	3.17588e-06
			4.8012e-05	3.97777e-06			0.00634	3.19423e-06		0.00633	3.27556e-06				0.0123	3.66023e-06		0.0633	3.17551e-06
			4.81081e-05	3.97661e-06			0.00635	3.27315e-06		0.00634	3.27554e-06				0.0124	3.63007e-06		0.0634	3.17514e-06
			4.82042e-05	3.97546e-06			0.00636	3.24958e-06		0.00635	3.27552e-06				0.0125	3.64748e-06		0.0635	3.17477e-06
			4.825e-05	3.97492e-06			0.00637	3.33412e-06		0.00636	3.2755e-06				0.0126	3.63427e-06		0.0636	3.17441e-06
			4.83003e-05	3.97433e-06			0.00638	3.1046e-06		0.00637	3.27549e-06				0.0127	3.64906e-06		0.0637	3.17404e-06
			4.83964e-05	3.97319e-06			0.00639	3.3477e-06		0.00638	3.27547e-06				0.0128	3.67111e-06		0.0638	3.17367e-06
			4.84925e-05	3.97207e-06			0.0064	3.3364e-06		0.00639	3.27545e-06				0.0129	3.65256e-06		0.0639	3.17331e-06
			4.85e-05	3.97199e-06			0.00641	3.34388e-06		0.0064	3.27543e-06				0.013	3.60372e-06		0.064	3.17295e-06
			4.85886e-05	3.97096e-06			0.00642	3.21339e-06		0.00641	3.27541e-06				0.0131	3.63001e-06		0.0641	3.17259e-06
			4.86847e-05	3.96985e-06			0.00643	3.20601e-06		0.00642	3.2754e-06				0.0132	3.67231e-06		0.0642	3.17223e-06
			4.875e-05	3.96911e-06			0.00644	3.11961e-06		0.00643	3.27538e-06				0.0133	3.61663e-06		0.0643	3.17187e-06
			4.87808e-05	3.96876e-06			0.00645	3.35549e-06		0.00644	3.27536e-06				0.0134	3.61548e-06		0.0644	3.17151e-06
			4.88769e-05	3.96767e-06			0.00646	3.33206e-06		0.00645	3.27535e-06				0.0135	3.60838e-06		0.0645	3.17115e-06
			4.8973e-05	3.96659e-06			0.00647	3.18785e-06		0.00646	3.27533e-06				0.0136	3.63394e-06		0.0646	3.1708e-06
			4.9e-05	3.96628e-06			0.00648	3.21026e-06		0.00647	3.27531e-06				0.0137	3.61146e-06		0.0647	3.17044e-06
			4.90691e-05	3.96551e-06			0.00649	3.16937e-06		0.00648	3.2753e-06				0.0138	3.55891e-06		0.0648	3.17009e-06
			4.91652e-05	3.96445e-06			0.0065	3.28952e-06		0.00649	3.27528e-06				0.0139	3.57481e-06		0.0649	3.16974e-06
			4.925e-05	3.96352e-06			0.00651	3.27136e-06		0.0065	3.27526e-06				0.014	3.58634e-06		0.065	3.16939e-06
			4.92613e-05	3.96339e-06			0.00652	3.20512e-06		0.00651	3.27525e-06				0.0141	3.556e-06		0.0651	3.16904e-06
			4.93574e-05	3.96234e-06			0.00653	3.27007e-06		0.00652	3.27523e-06				0.0142	3.52896e-06		0.0652	3.16869e-06
			4.94535e-05	3.9613e-06			0.00654	3.19966e-06		0.00653	3.27522e-06				0.0143	3.56714e-06		0.0653	3.16834e-06
			4.95e-05	3.9608e-06			0.00655	3.33248e-06		0.00654	3.2752e-06				0.0144	3.55358e-06		0.0654	3.16799e-06
			4.95495e-05	3.96027e-06			0.00656	3.23619e-06		0.00655	3.27519e-06				0.0145	3.57756e-06		0.0655	3.16765e-06
			4.96456e-05	3.95924e-06			0.00657	3.12681e-06		0.00656	3.27517e-06				0.0146	3.58757e-06		0.0656	3.1673e-06
			4.97417e-05	3.95823e-06			0.00658	3.33596e-06		0.00657	3.27516e-06				0.0147	3.54249e-06		0.0657	3.16696e-06
			4.975e-05	3.95814e-06			0.00659	3.30071e-06		0.00658	3.27515e-06				0.0148	3.55856e-06		0.0658	3.16662e-06
			4.98378e-05	3.95722e-06			0.0066	3.25253e-06		0.00659	3.27513e-06				0.0149	3.5846e-06		0.0659	3.16628e-06
			4.99339e-05	3.95621e-06			0.00661	3.28751e-06		0.0066	3.27512e-06				0.015	3.61192e-06		0.066	3.16594e-06
			5e-05	3.95553e-06			0.00662	3.35869e-06		0.00661	3.2751e-06				0.0151	3.59006e-06		0.0661	3.1656e-06
			5.003e-05	3.95522e-06			0.00663	3.23084e-06		0.00662	3.27509e-06				0.0152	3.59896e-06		0.0662	3.16526e-06
			5.01261e-05	3.95423e-06			0.00664	3.25356e-06		0.00663	3.27508e-06				0.0153	3.56419e-06		0.0663	3.16492e-06
			5.02222e-05	3.95325e-06			0.00665	3.22382e-06		0.00664	3.27507e-06				0.0154	3.62352e-06		0.0664	3.16459e-06
			5.025e-05	3.95297e-06			0.00666	3.39691e-06		0.00665	3.27505e-06				0.0155	3.58264e-06		0.0665	3.16426e-06
			5.03183e-05	3.95228e-06			0.00667	3.28947e-06		0.00666	3.27504e-06				0.0156	3.59001e-06		0.0666	3.16392e-06
			5.04144e-05	3.95131e-06			0.00668	3.3015e-06		0.00667	3.27503e-06				0.0157	3.56624e-06		0.0667	3.16359e-06
			5.05e-05	3.95046e-06			0.00669	3.24392e-06		0.00668	3.27501e-06				0.0158	3.59693e-06		0.0668	3.16326e-06
			5.05105e-05	3.95036e-06			0.0067	3.22521e-06		0.00669	3.275e-06				0.0159	3.58015e-06		0.0669	3.16293e-06
			5.06066e-05	3.9494e-06			0.00671	3.18687e-06		0.0067	3.27499e-06				0.016	3.57858e-06		0.067	3.1626e-06
			5.07027e-05	3.94846e-06			0.00672	3.37201e-06		0.00671	3.27498e-06				0.0161	3.56257e-06		0.0671	3.16227e-06
			5.075e-05	3.948e-06			0.00673	3.16382e-06		0.00672	3.27497e-06				0.0162	3.58287e-06		0.0672	3.16194e-06
			5.07988e-05	3.94752e-06			0.00674	3.17887e-06		0.00673	3.27495e-06				0.0163	3.59413e-06		0.0673	3.16162e-06
			5.08949e-05	3.94659e-06			0.00675	3.30511e-06		0.00674	3.27494e-06				0.0164	3.56778e-06		0.0674	3.16129e-06
			5.0991e-05	3.94567e-06			0.00676	3.2124e-06		0.00675	3.27493e-06				0.0165	3.57858e-06		0.0675	3.16097e-06
			5.1e-05	3.94558e-06			0.00677	3.32847e-06		0.00676	3.27492e-06				0.0166	3.55742e-06		0.0676	3.16065e-06
			5.10871e-05	3.94476e-06			0.00678	3.12653e-06		0.00677	3.27491e-06				0.0167	3.55504e-06		0.0677	3.16033e-06
			5.11832e-05	3.94385e-06			0.00679	3.33745e-06		0.00678	3.2749e-06				0.0168	3.52765e-06		0.0678	3.16001e-06
			5.125e-05	3.94322e-06			0.0068	3.31575e-06		0.00679	3.27489e-06				0.0169	3.54985e-06		0.0679	3.15969e-06
			5.12793e-05	3.94294e-06			0.00681	3.29007e-06		0.0068	3.27488e-06				0.017	3.54572e-06		0.068	3.15937e-06
			5.13754e-05	3.94205e-06			0.00682	3.16791e-06		0.00681	3.27487e-06				0.0171	3.55735e-06		0.0681	3.15905e-06
			5.14715e-05	3.94116e-06			0.00683	3.24629e-06		0.00682	3.27486e-06				0.0172	3.54189e-06		0.0682	3.15873e-06
			5.15e-05	3.9409e-06			0.00684	3.18805e-06		0.00683	3.27485e-06				0.0173	3.54138e-06		0.0683	3.15842e-06
			5.15676e-05	3.94028e-06			0.00685	3.25003e-06		0.00684	3.27484e-06				0.0174	3.52678e-06		0.0684	3.1581e-06
			5.16637e-05	3.9394e-06			0.00686	3.24855e-06		0.00685	3.27483e-06				0.0175	3.56653e-06		0.0685	3.15779e-06
			5.175e-05	3.93862e-06			0.00687	3.23876e-06		0.00686	3.27482e-06				0.0176	3.53426e-06		0.0686	3.15748e-06
			5.17598e-05	3.93853e-06			0.00688	3.19416e-06		0.00687	3.27481e-06				0.0177	3.53099e-06		0.0687	3.15717e-06
			5.18559e-05	3.93767e-06			0.00689	3.40262e-06		0.00688	3.2748e-06				0.0178	3.53026e-06		0.0688	3.15686e-06
			5.1952e-05	3.93682e-06			0.0069	3.18863e-06		0.00689	3.27479e-06				0.0179	3.55618e-06		0.0689	3.15655e-06
			5.2e-05	3.93639e-06			0.00691	3.21418e-06		0.0069	3.27478e-06				0.018	3.55175e-06		0.069	3.15624e-06
			5.2048e-05	3.93597e-06			0.00692	3.29511e-06		0.00691	3.27477e-06				0.0181	3.52641e-06		0.0691	3.15593e-06
			5.21441e-05	3.93512e-06			0.00693	3.23522e-06		0.00692	3.27476e-06				0.0182	3.55245e-06		0.0692	3.15563e-06
			5.22402e-05	3.93429e-06			0.00694	3.34819e-06		0.00693	3.27475e-06				0.0183	3.51546e-06		0.0693	3.15532e-06
			5.225e-05	3.9342e-06			0.00695	3.11082e-06		0.00694	3.27474e-06				0.0184	3.58249e-06		0.0694	3.15502e-06
			5.23363e-05	3.93346e-06			0.00696	3.4202e-06		0.00695	3.27473e-06				0.0185	3.52784e-06		0.0695	3.15471e-06
			5.24324e-05	3.93263e-06			0.00697	3.26655e-06		0.00696	3.27473e-06				0.0186	3.53506e-06		0.0696	3.15441e-06
			5.25e-05	3.93206e-06			0.00698	3.29572e-06		0.00697	3.27472e-06				0.0187	3.54383e-06		0.0697	3.15411e-06
			5.25285e-05	3.93181e-06			0.00699	3.17652e-06		0.00698	3.27471e-06				0.0188	3.55429e-06		0.0698	3.15381e-06
			5.26246e-05	3.931e-06			0.007	3.26621e-06		0.00699	3.2747e-06				0.0189	3.54433e-06		0.0699	3.15351e-06
			5.27207e-05	3.9302e-06			0.00701	3.24993e-06		0.007	3.27469e-06				0.019	3.51405e-06		0.07	3.15321e-06
			5.275e-05	3.92995e-06			0.00702	3.243e-06		0.00701	3.27468e-06				0.0191	3.55728e-06		0.0701	3.15291e-06
			5.28168e-05	3.9294e-06			0.00703	3.31839e-06		0.00702	3.27468e-06				0.0192	3.52928e-06		0.0702	3.15262e-06
			5.29129e-05	3.9286e-06			0.00704	3.20971e-06		0.00703	3.27467e-06				0.0193	3.54351e-06		0.0703	3.15232e-06
			5.3e-05	3.92789e-06			0.00705	3.31397e-06		0.00704	3.27466e-06				0.0194	3.51552e-06		0.0704	3.15203e-06
			5.3009e-05	3.92781e-06			0.00706	3.20248e-06		0.00705	3.27465e-06				0.0195	3.50023e-06		0.0705	3.15173e-06
			5.31051e-05	3.92703e-06			0.00707	3.28272e-06		0.00706	3.27464e-06				0.0196	3.52297e-06		0.0706	3.15144e-06
			5.32012e-05	3.92626e-06			0.00708	3.41442e-06		0.00707	3.27464e-06				0.0197	3.5124e-06		0.0707	3.15115e-06
			5.325e-05	3.92586e-06			0.00709	3.22269e-06		0.00708	3.27463e-06				0.0198	3.51143e-06		0.0708	3.15086e-06
			5.32973e-05	3.92549e-06			0.0071	3.33589e-06		0.00709	3.27462e-06				0.0199	3.49393e-06		0.0709	3.15057e-06
			5.33934e-05	3.92472e-06			0.00711	3.17448e-06		0.0071	3.27462e-06				0.02	3.5136e-06		0.071	3.15028e-06
			5.34895e-05	3.92396e-06			0.00712	3.39878e-06		0.00711	3.27461e-06				0.0201	3.52881e-06		0.0711	3.14999e-06
			5.35e-05	3.92388e-06			0.00713	3.1898e-06		0.00712	3.2746e-06				0.0202	3.4984e-06		0.0712	3.1497e-06
			5.35856e-05	3.92321e-06			0.00714	3.28297e-06		0.00713	3.27459e-06				0.0203	3.46199e-06		0.0713	3.14942e-06
			5.36817e-05	3.92246e-06			0.00715	3.23756e-06		0.00714	3.27459e-06				0.0204	3.50751e-06		0.0714	3.14913e-06
			5.375e-05	3.92193e-06			0.00716	3.17447e-06		0.00715	3.27458e-06				0.0205	3.49491e-06		0.0715	3.14885e-06
			5.37778e-05	3.92172e-06			0.00717	3.29912e-06		0.00716	3.27457e-06				0.0206	3.53212e-06		0.0716	3.14856e-06
			5.38739e-05	3.92098e-06			0.00718	3.15671e-06		0.00717	3.27457e-06				0.0207	3.49725e-06		0.0717	3.14828e-06
			5.397e-05	3.92025e-06			0.00719	3.32855e-06		0.00718	3.27456e-06				0.0208	3.50791e-06		0.0718	3.148e-06
			5.4e-05	3.92003e-06			0.0072	3.1455e-06		0.00719	3.27456e-06				0.0209	3.49372e-06		0.0719	3.14772e-06
			5.40661e-05	3.91953e-06			0.00721	3.22668e-06		0.0072	3.27455e-06				0.021	3.55481e-06		0.072	3.14744e-06
			5.41622e-05	3.91881e-06			0.00722	3.1243e-06		0.00721	3.27454e-06				0.0211	3.48099e-06		0.0721	3.14716e-06
			5.425e-05	3.91816e-06			0.00723	3.31181e-06		0.00722	3.27454e-06				0.0212	3.50801e-06		0.0722	3.14688e-06
			5.42583e-05	3.91809e-06			0.00724	3.23087e-06		0.00723	3.27453e-06				0.0213	3.47827e-06		0.0723	3.14661e-06
			5.43544e-05	3.91739e-06			0.00725	3.30911e-06		0.00724	3.27452e-06				0.0214	3.52103e-06		0.0724	3.14633e-06
			5.44505e-05	3.91668e-06			0.00726	3.18907e-06		0.00725	3.27452e-06				0.0215	3.51494e-06		0.0725	3.14605e-06
			5.45e-05	3.91632e-06			0.00727	2.96752e-06		0.00726	3.27451e-06				0.0216	3.48105e-06		0.0726	3.14578e-06
			5.45465e-05	3.91598e-06			0.00728	3.42624e-06		0.00727	3.27451e-06				0.0217	3.51193e-06		0.0727	3.14551e-06
			5.46426e-05	3.91529e-06			0.00729	3.38779e-06		0.00728	3.2745e-06				0.0218	3.47238e-06		0.0728	3.14523e-06
			5.47387e-05	3.9146e-06			0.0073	3.20735e-06		0.00729	3.2745e-06				0.0219	3.54476e-06		0.0729	3.14496e-06
			5.475e-05	3.91452e-06			0.00731	3.17498e-06		0.0073	3.27449e-06				0.022	3.48574e-06		0.073	3.14469e-06
			5.48348e-05	3.91392e-06			0.00732	3.07812e-06		0.00731	3.27448e-06				0.0221	3.50605e-06		0.0731	3.14442e-06
			5.49309e-05	3.91324e-06			0.00733	3.38275e-06		0.00732	3.27448e-06				0.0222	3.46417e-06		0.0732	3.14415e-06
			5.5e-05	3.91276e-06			0.00734	3.20946e-06		0.00733	3.27447e-06				0.0223	3.45542e-06		0.0733	3.14388e-06
			5.5027e-05	3.91257e-06			0.00735	3.14116e-06		0.00734	3.27447e-06				0.0224	3.51314e-06		0.0734	3.14362e-06
			5.51231e-05	3.9119e-06			0.00736	3.19703e-06		0.00735	3.27446e-06				0.0225	3.44277e-06		0.0735	3.14335e-06
			5.52192e-05	3.91124e-06			0.00737	3.40511e-06		0.00736	3.27446e-06				0.0226	3.44683e-06		0.0736	3.14308e-06
			5.525e-05	3.91103e-06			0.00738	3.18471e-06		0.00737	3.27445e-06				0.0227	3.46132e-06		0.0737	3.14282e-06
			5.53153e-05	3.91058e-06			0.00739	3.18969e-06		0.00738	3.27445e-06				0.0228	3.5058e-06		0.0738	3.14256e-06
			5.54114e-05	3.90993e-06			0.0074	3.24865e-06		0.00739	3.27444e-06				0.0229	3.45305e-06		0.0739	3.14229e-06
			5.55e-05	3.90933e-06			0.00741	3.26921e-06		0.0074	3.27444e-06				0.023	3.4449e-06		0.074	3.14203e-06
			5.55075e-05	3.90928e-06			0.00742	3.28077e-06		0.00741	3.27443e-06				0.0231	3.46499e-06		0.0741	3.14177e-06
			5.56036e-05	3.90864e-06			0.00743	3.31393e-06		0.00742	3.27443e-06				0.0232	3.43634e-06		0.0742	3.14151e-06
			5.56997e-05	3.908e-06			0.00744	3.23952e-06		0.00743	3.27442e-06				0.0233	3.46802e-06		0.0743	3.14125e-06
			5.575e-05	3.90767e-06			0.00745	3.30798e-06		0.00744	3.27442e-06				0.0234	3.39518e-06		0.0744	3.14099e-06
			5.57958e-05	3.90737e-06			0.00746	3.14168e-06		0.00745	3.27442e-06				0.0235	3.46826e-06		0.0745	3.14073e-06
			5.58919e-05	3.90674e-06			0.00747	3.40068e-06		0.00746	3.27441e-06				0.0236	3.46468e-06		0.0746	3.14048e-06
			5.5988e-05	3.90611e-06			0.00748	3.30171e-06		0.00747	3.27441e-06				0.0237	3.513e-06		0.0747	3.14022e-06
			5.6e-05	3.90604e-06			0.00749	3.13269e-06		0.00748	3.2744e-06				0.0238	3.44965e-06		0.0748	3.13996e-06
			5.60841e-05	3.9055e-06			0.0075	3.25677e-06		0.00749	3.2744e-06				0.0239	3.48799e-06		0.0749	3.13971e-06
			5.61802e-05	3.90488e-06			0.00751	3.27182e-06		0.0075	3.27439e-06				0.024	3.44185e-06		0.075	3.13946e-06
			5.625e-05	3.90444e-06			0.00752	3.22961e-06		0.00751	3.27439e-06				0.0241	3.51321e-06		0.0751	3.1392e-06
			5.62763e-05	3.90427e-06			0.00753	3.1725e-06		0.00752	3.27439e-06				0.0242	3.42771e-06		0.0752	3.13895e-06
			5.63724e-05	3.90367e-06			0.00754	3.33259e-06		0.00753	3.27438e-06				0.0243	3.44552e-06		0.0753	3.1387e-06
			5.64685e-05	3.90306e-06			0.00755	3.18833e-06		0.00754	3.27438e-06				0.0244	3.47267e-06		0.0754	3.13845e-06
			5.65e-05	3.90287e-06			0.00756	3.23725e-06		0.00755	3.27437e-06				0.0245	3.46266e-06		0.0755	3.1382e-06
			5.65646e-05	3.90247e-06			0.00757	3.22714e-06		0.00756	3.27437e-06				0.0246	3.46677e-06		0.0756	3.13795e-06
			5.66607e-05	3.90188e-06			0.00758	3.21029e-06		0.00757	3.27437e-06				0.0247	3.45392e-06		0.0757	3.1377e-06
			5.675e-05	3.90133e-06			0.00759	3.31331e-06		0.00758	3.27436e-06				0.0248	3.46195e-06		0.0758	3.13745e-06
			5.67568e-05	3.90129e-06			0.0076	3.14108e-06		0.00759	3.27436e-06				0.0249	3.47048e-06		0.0759	3.13721e-06
			5.68529e-05	3.90071e-06			0.00761	3.21615e-06		0.0076	3.27435e-06				0.025	3.44375e-06		0.076	3.13696e-06
			5.69489e-05	3.90013e-06			0.00762	3.21046e-06		0.00761	3.27435e-06				0.0251	3.4339e-06		0.0761	3.13672e-06
			5.7e-05	3.89982e-06			0.00763	3.13112e-06		0.00762	3.27435e-06				0.0252	3.4381e-06		0.0762	3.13647e-06
			5.7045e-05	3.89955e-06			0.00764	3.40583e-06		0.00763	3.27434e-06				0.0253	3.42471e-06		0.0763	3.13623e-06
			5.71411e-05	3.89898e-06			0.00765	3.24405e-06		0.00764	3.27434e-06				0.0254	3.44164e-06		0.0764	3.13599e-06
			5.72372e-05	3.89842e-06			0.00766	3.12206e-06		0.00765	3.27434e-06				0.0255	3.4229e-06		0.0765	3.13575e-06
			5.725e-05	3.89834e-06			0.00767	3.0907e-06		0.00766	3.27433e-06				0.0256	3.41459e-06		0.0766	3.1355e-06
			5.73333e-05	3.89786e-06			0.00768	3.35292e-06		0.00767	3.27433e-06				0.0257	3.41262e-06		0.0767	3.13526e-06
			5.74294e-05	3.8973e-06			0.00769	3.2333e-06		0.00768	3.27433e-06				0.0258	3.44094e-06		0.0768	3.13502e-06
			5.75e-05	3.89689e-06			0.0077	3.25962e-06		0.00769	3.27432e-06				0.0259	3.39543e-06		0.0769	3.13479e-06
			5.75255e-05	3.89675e-06			0.00771	3.24755e-06		0.0077	3.27432e-06				0.026	3.40063e-06		0.077	3.13455e-06
			5.76216e-05	3.8962e-06			0.00772	3.20777e-06		0.00771	3.27432e-06				0.0261	3.40719e-06		0.0771	3.13431e-06
			5.77177e-05	3.89565e-06			0.00773	3.30761e-06		0.00772	3.27431e-06				0.0262	3.43664e-06		0.0772	3.13407e-06
			5.775e-05	3.89547e-06			0.00774	3.16461e-06		0.00773	3.27431e-06				0.0263	3.43173e-06		0.0773	3.13384e-06
			5.78138e-05	3.89511e-06			0.00775	3.34175e-06		0.00774	3.27431e-06				0.0264	3.4259e-06		0.0774	3.1336e-06
			5.79099e-05	3.89458e-06			0.00776	3.25511e-06		0.00775	3.2743e-06				0.0265	3.43298e-06		0.0775	3.13337e-06
			5.8e-05	3.89408e-06			0.00777	3.19829e-06		0.00776	3.2743e-06				0.0266	3.42589e-06		0.0776	3.13314e-06
			5.8006e-05	3.89404e-06			0.00778	3.23161e-06		0.00777	3.2743e-06				0.0267	3.45175e-06		0.0777	3.1329e-06
			5.81021e-05	3.89351e-06			0.00779	3.16951e-06		0.00778	3.2743e-06				0.0268	3.4186e-06		0.0778	3.13267e-06
			5.81982e-05	3.89299e-06			0.0078	3.14739e-06		0.00779	3.27429e-06				0.0269	3.43915e-06		0.0779	3.13244e-06
			5.825e-05	3.89271e-06			0.00781	3.35553e-06		0.0078	3.27429e-06				0.027	3.38805e-06		0.078	3.13221e-06
			5.82943e-05	3.89247e-06			0.00782	3.37249e-06		0.00781	3.27429e-06				0.0271	3.45732e-06		0.0781	3.13198e-06
			5.83904e-05	3.89195e-06			0.00783	3.22164e-06		0.00782	3.27428e-06				0.0272	3.41163e-06		0.0782	3.13175e-06
			5.84865e-05	3.89144e-06			0.00784	3.27355e-06		0.00783	3.27428e-06				0.0273	3.40196e-06		0.0783	3.13152e-06
			5.85e-05	3.89137e-06			0.00785	3.19653e-06		0.00784	3.27428e-06				0.0274	3.42012e-06		0.0784	3.1313e-06
			5.85826e-05	3.89093e-06			0.00786	3.28106e-06		0.00785	3.27428e-06				0.0275	3.42453e-06		0.0785	3.13107e-06
			5.86787e-05	3.89042e-06			0.00787	3.2323e-06		0.00786	3.27427e-06				0.0276	3.45832e-06		0.0786	3.13085e-06
			5.875e-05	3.89005e-06			0.00788	3.18362e-06		0.00787	3.27427e-06				0.0277	3.37404e-06		0.0787	3.13062e-06
			5.87748e-05	3.88992e-06			0.00789	3.37293e-06		0.00788	3.27427e-06				0.0278	3.42923e-06		0.0788	3.1304e-06
			5.88709e-05	3.88943e-06			0.0079	3.24159e-06		0.00789	3.27427e-06				0.0279	3.39712e-06		0.0789	3.13017e-06
			5.8967e-05	3.88893e-06			0.00791	3.04422e-06		0.0079	3.27426e-06				0.028	3.42241e-06		0.079	3.12995e-06
			5.9e-05	3.88876e-06			0.00792	3.36865e-06		0.00791	3.27426e-06				0.0281	3.36558e-06		0.0791	3.12973e-06
			5.90631e-05	3.88844e-06			0.00793	3.18042e-06		0.00792	3.27426e-06				0.0282	3.33964e-06		0.0792	3.12951e-06
			5.91592e-05	3.88795e-06			0.00794	3.21548e-06		0.00793	3.27426e-06				0.0283	3.35627e-06		0.0793	3.12928e-06
			5.925e-05	3.8875e-06			0.00795	3.16436e-06		0.00794	3.27425e-06				0.0284	3.38408e-06		0.0794	3.12906e-06
			5.92553e-05	3.88747e-06			0.00796	3.25905e-06		0.00795	3.27425e-06				0.0285	3.37466e-06		0.0795	3.12885e-06
			5.93514e-05	3.88699e-06			0.00797	3.14897e-06		0.00796	3.27425e-06				0.0286	3.35582e-06		0.0796	3.12863e-06
			5.94474e-05	3.88652e-06			0.00798	3.29112e-06		0.00797	3.27425e-06				0.0287	3.37701e-06		0.0797	3.12841e-06
			5.95e-05	3.88626e-06			0.00799	3.19917e-06		0.00798	3.27424e-06				0.0288	3.3394e-06		0.0798	3.12819e-06
			5.95435e-05	3.88604e-06			0.008	3.14399e-06		0.00799	3.27424e-06				0.0289	3.37703e-06		0.0799	3.12797e-06
			5.96396e-05	3.88558e-06			0.00801	3.18645e-06		0.008	3.27424e-06				0.029	3.35122e-06		0.08	3.12776e-06
			5.97357e-05	3.88511e-06			0.00802	3.17119e-06		0.00801	3.27424e-06				0.0291	3.38221e-06		0.0801	3.12754e-06
			5.975e-05	3.88504e-06			0.00803	3.40579e-06		0.00802	3.27423e-06				0.0292	3.39563e-06		0.0802	3.12733e-06
			5.98318e-05	3.88465e-06			0.00804	3.20979e-06		0.00803	3.27423e-06				0.0293	3.42569e-06		0.0803	3.12712e-06
			5.99279e-05	3.88419e-06			0.00805	3.19473e-06		0.00804	3.27423e-06				0.0294	3.42895e-06		0.0804	3.1269e-06
			6e-05	3.88385e-06			0.00806	3.17818e-06		0.00805	3.27423e-06				0.0295	3.39671e-06		0.0805	3.12669e-06
			6.0024e-05	3.88374e-06			0.00807	3.26336e-06		0.00806	3.27423e-06				0.0296	3.3829e-06		0.0806	3.12648e-06
			6.01201e-05	3.88328e-06			0.00808	3.25839e-06		0.00807	3.27422e-06				0.0297	3.42864e-06		0.0807	3.12627e-06
			6.02162e-05	3.88284e-06			0.00809	3.2385e-06		0.00808	3.27422e-06				0.0298	3.40542e-06		0.0808	3.12606e-06
			6.025e-05	3.88268e-06			0.0081	3.26312e-06		0.00809	3.27422e-06				0.0299	3.39058e-06		0.0809	3.12585e-06
			6.03123e-05	3.88239e-06			0.00811	3.09643e-06		0.0081	3.27422e-06				0.03	3.38706e-06		0.081	3.12564e-06
			6.04084e-05	3.88195e-06			0.00812	3.24008e-06		0.00811	3.27422e-06				0.0301	3.36695e-06		0.0811	3.12543e-06
			6.05e-05	3.88153e-06			0.00813	3.25228e-06		0.00812	3.27421e-06				0.0302	3.42976e-06		0.0812	3.12522e-06
			6.05045e-05	3.88151e-06			0.00814	3.162e-06		0.00813	3.27421e-06				0.0303	3.37836e-06		0.0813	3.12502e-06
			6.06006e-05	3.88108e-06			0.00815	3.23674e-06		0.00814	3.27421e-06				0.0304	3.4e-06		0.0814	3.12481e-06
			6.06967e-05	3.88065e-06			0.00816	3.23335e-06		0.00815	3.27421e-06				0.0305	3.36998e-06		0.0815	3.1246e-06
			6.075e-05	3.88041e-06			0.00817	3.31701e-06		0.00816	3.27421e-06				0.0306	3.44281e-06		0.0816	3.1244e-06
			6.07928e-05	3.88022e-06			0.00818	3.18759e-06		0.00817	3.27421e-06				0.0307	3.39911e-06		0.0817	3.12419e-06
			6.08889e-05	3.87979e-06			0.00819	3.11367e-06		0.00818	3.2742e-06				0.0308	3.3537e-06		0.0818	3.12399e-06
			6.0985e-05	3.87937e-06			0.0082	3.1901e-06		0.00819	3.2742e-06				0.0309	3.36037e-06		0.0819	3.12379e-06
			6.1e-05	3.87931e-06			0.00821	3.31378e-06		0.0082	3.2742e-06				0.031	3.33271e-06		0.082	3.12359e-06
			6.10811e-05	3.87895e-06			0.00822	3.19949e-06		0.00821	3.2742e-06				0.0311	3.41737e-06		0.0821	3.12338e-06
			6.11772e-05	3.87854e-06			0.00823	3.20349e-06		0.00822	3.2742e-06				0.0312	3.33383e-06		0.0822	3.12318e-06
			6.125e-05	3.87823e-06			0.00824	3.31509e-06		0.00823	3.2742e-06				0.0313	3.35174e-06		0.0823	3.12298e-06
			6.12733e-05	3.87813e-06			0.00825	3.18057e-06		0.00824	3.27419e-06				0.0314	3.34585e-06		0.0824	3.12278e-06
			6.13694e-05	3.87772e-06			0.00826	3.18755e-06		0.00825	3.27419e-06				0.0315	3.3037e-06		0.0825	3.12258e-06
			6.14655e-05	3.87731e-06			0.00827	3.2736e-06		0.00826	3.27419e-06				0.0316	3.36009e-06		0.0826	3.12239e-06
			6.15e-05	3.87717e-06			0.00828	3.11261e-06		0.00827	3.27419e-06				0.0317	3.29078e-06		0.0827	3.12219e-06
			6.15616e-05	3.87691e-06			0.00829	3.38365e-06		0.00828	3.27419e-06				0.0318	3.33528e-06		0.0828	3.12199e-06
			6.16577e-05	3.87651e-06			0.0083	3.27744e-06		0.00829	3.27419e-06				0.0319	3.33759e-06		0.0829	3.12179e-06
			6.175e-05	3.87613e-06			0.00831	3.22923e-06		0.0083	3.27418e-06				0.032	3.43068e-06		0.083	3.1216e-06
			6.17538e-05	3.87611e-06			0.00832	3.19569e-06		0.00831	3.27418e-06				0.0321	3.36685e-06		0.0831	3.1214e-06
			6.18498e-05	3.87572e-06			0.00833	3.10174e-06		0.00832	3.27418e-06				0.0322	3.39464e-06		0.0832	3.12121e-06
			6.19459e-05	3.87532e-06			0.00834	2.96815e-06		0.00833	3.27418e-06				0.0323	3.35566e-06		0.0833	3.12102e-06
			6.2e-05	3.87511e-06			0.00835	3.39317e-06		0.00834	3.27418e-06				0.0324	3.40625e-06		0.0834	3.12082e-06
			6.2042e-05	3.87494e-06			0.00836	3.1916e-06		0.00835	3.27418e-06				0.0325	3.39514e-06		0.0835	3.12063e-06
			6.21381e-05	3.87455e-06			0.00837	3.20302e-06		0.00836	3.27418e-06				0.0326	3.34719e-06		0.0836	3.12044e-06
			6.22342e-05	3.87417e-06			0.00838	3.23414e-06		0.00837	3.27417e-06				0.0327	3.39079e-06		0.0837	3.12025e-06
			6.225e-05	3.87411e-06			0.00839	3.15723e-06		0.00838	3.27417e-06				0.0328	3.39161e-06		0.0838	3.12005e-06
			6.23303e-05	3.87379e-06			0.0084	3.25618e-06		0.00839	3.27417e-06				0.0329	3.40379e-06		0.0839	3.11986e-06
			6.24264e-05	3.87341e-06			0.00841	3.05821e-06		0.0084	3.27417e-06				0.033	3.34589e-06		0.084	3.11968e-06
			6.25e-05	3.87313e-06			0.00842	3.31067e-06		0.00841	3.27417e-06				0.0331	3.37232e-06		0.0841	3.11949e-06
			6.25225e-05	3.87304e-06			0.00843	3.03483e-06		0.00842	3.27417e-06				0.0332	3.39279e-06		0.0842	3.1193e-06
			6.26186e-05	3.87267e-06			0.00844	3.1849e-06		0.00843	3.27417e-06				0.0333	3.38836e-06		0.0843	3.11911e-06
			6.27147e-05	3.8723e-06			0.00845	3.17839e-06		0.00844	3.27417e-06				0.0334	3.37493e-06		0.0844	3.11892e-06
			6.275e-05	3.87216e-06			0.00846	3.14684e-06		0.00845	3.27416e-06				0.0335	3.35994e-06		0.0845	3.11874e-06
			6.28108e-05	3.87193e-06			0.00847	3.17111e-06		0.00846	3.27416e-06				0.0336	3.34078e-06		0.0846	3.11855e-06
			6.29069e-05	3.87157e-06			0.00848	3.36835e-06		0.00847	3.27416e-06				0.0337	3.37418e-06		0.0847	3.11837e-06
			6.3e-05	3.87122e-06			0.00849	3.26427e-06		0.00848	3.27416e-06				0.0338	3.35532e-06		0.0848	3.11818e-06
			6.3003e-05	3.87121e-06			0.0085	3.1901e-06		0.00849	3.27416e-06				0.0339	3.33646e-06		0.0849	3.118e-06
			6.30991e-05	3.87085e-06			0.00851	3.09028e-06		0.0085	3.27416e-06				0.034	3.3329e-06		0.085	3.11781e-06
			6.31952e-05	3.8705e-06			0.00852	3.17392e-06		0.00851	3.27416e-06				0.0341	3.36902e-06		0.0851	3.11763e-06
			6.325e-05	3.8703e-06			0.00853	3.01636e-06		0.00852	3.27416e-06				0.0342	3.36455e-06		0.0852	3.11745e-06
			6.35e-05	3.86939e-06			0.00854	3.36049e-06		0.00853	3.27416e-06				0.0343	3.34218e-06		0.0853	3.11727e-06
			6.375e-05	3.8685e-06			0.00855	3.1398e-06		0.00854	3.27415e-06				0.0344	3.35181e-06		0.0854	3.11708e-06
			6.4e-05	3.86763e-06			0.00856	3.08688e-06		0.00855	3.27415e-06				0.0345	3.3248e-06		0.0855	3.1169e-06
			6.425e-05	3.86678e-06			0.00857	3.393e-06		0.00856	3.27415e-06				0.0346	3.35364e-06		0.0856	3.11672e-06
			6.45e-05	3.86594e-06			0.00858	3.13325e-06		0.00857	3.27415e-06				0.0347	3.35869e-06		0.0857	3.11654e-06
			6.475e-05	3.86512e-06			0.00859	3.27392e-06		0.00858	3.27415e-06				0.0348	3.33627e-06		0.0858	3.11637e-06
			6.5e-05	3.86431e-06			0.0086	3.25771e-06		0.00859	3.27415e-06				0.0349	3.36718e-06		0.0859	3.11619e-06
			6.525e-05	3.86352e-06			0.00861	3.05699e-06		0.0086	3.27415e-06				0.035	3.35089e-06		0.086	3.11601e-06
			6.55e-05	3.86274e-06			0.00862	3.11996e-06		0.00861	3.27415e-06				0.0351	3.3672e-06		0.0861	3.11583e-06
			6.575e-05	3.86198e-06			0.00863	3.29697e-06		0.00862	3.27415e-06				0.0352	3.34919e-06		0.0862	3.11566e-06
			6.6e-05	3.86124e-06			0.00864	3.29904e-06		0.00863	3.27415e-06				0.0353	3.35837e-06		0.0863	3.11548e-06
			6.625e-05	3.86051e-06			0.00865	3.07353e-06		0.00864	3.27414e-06				0.0354	3.34453e-06		0.0864	3.1153e-06
			6.65e-05	3.85979e-06			0.00866	3.19521e-06		0.00865	3.27414e-06				0.0355	3.39465e-06		0.0865	3.11513e-06
			6.675e-05	3.85909e-06			0.00867	3.14472e-06		0.00866	3.27414e-06				0.0356	3.35844e-06		0.0866	3.11496e-06
			6.7e-05	3.8584e-06			0.00868	3.30678e-06		0.00867	3.27414e-06				0.0357	3.36658e-06		0.0867	3.11478e-06
			6.725e-05	3.85772e-06			0.00869	3.29404e-06		0.00868	3.27414e-06				0.0358	3.34912e-06		0.0868	3.11461e-06
			6.75e-05	3.85706e-06			0.0087	3.12683e-06		0.00869	3.27414e-06				0.0359	3.36847e-06		0.0869	3.11444e-06
			6.775e-05	3.85641e-06			0.00871	3.27896e-06		0.0087	3.27414e-06				0.036	3.40439e-06		0.087	3.11426e-06
			6.8e-05	3.85578e-06			0.00872	3.1982e-06		0.00871	3.27414e-06				0.0361	3.31759e-06		0.0871	3.11409e-06
			6.825e-05	3.85515e-06			0.00873	3.09527e-06		0.00872	3.27414e-06				0.0362	3.33469e-06		0.0872	3.11392e-06
			6.85e-05	3.85454e-06			0.00874	3.31826e-06		0.00873	3.27414e-06				0.0363	3.33804e-06		0.0873	3.11375e-06
			6.875e-05	3.85394e-06			0.00875	3.27724e-06		0.00874	3.27414e-06				0.0364	3.38736e-06		0.0874	3.11358e-06
			6.9e-05	3.85335e-06			0.00876	3.13004e-06		0.00875	3.27413e-06				0.0365	3.37472e-06		0.0875	3.11341e-06
			6.925e-05	3.85277e-06			0.00877	3.34822e-06		0.00876	3.27413e-06				0.0366	3.34405e-06		0.0876	3.11324e-06
			6.95e-05	3.8522e-06			0.00878	3.13603e-06		0.00877	3.27413e-06				0.0367	3.33746e-06		0.0877	3.11308e-06
			6.975e-05	3.85165e-06			0.00879	3.21044e-06		0.00878	3.27413e-06				0.0368	3.33087e-06		0.0878	3.11291e-06
			7e-05	3.8511e-06			0.0088	3.12758e-06		0.00879	3.27413e-06				0.0369	3.40722e-06		0.0879	3.11274e-06
			7.025e-05	3.85057e-06			0.00881	3.22173e-06		0.0088	3.27413e-06				0.037	3.31992e-06		0.088	3.11257e-06
			7.05e-05	3.85005e-06			0.00882	3.36574e-06		0.00881	3.27413e-06				0.0371	3.32863e-06		0.0881	3.11241e-06
			7.075e-05	3.84953e-06			0.00883	3.17038e-06		0.00882	3.27413e-06				0.0372	3.35365e-06		0.0882	3.11224e-06
			7.1e-05	3.84903e-06			0.00884	3.18915e-06		0.00883	3.27413e-06				0.0373	3.34809e-06		0.0883	3.11208e-06
			7.125e-05	3.84853e-06			0.00885	3.11003e-06		0.00884	3.27413e-06				0.0374	3.33833e-06		0.0884	3.11191e-06
			7.15e-05	3.84805e-06			0.00886	3.22211e-06		0.00885	3.27413e-06				0.0375	3.29712e-06		0.0885	3.11175e-06
			7.175e-05	3.84757e-06			0.00887	3.2756e-06		0.00886	3.27413e-06				0.0376	3.3407e-06		0.0886	3.11159e-06
			7.2e-05	3.84711e-06			0.00888	3.12211e-06		0.00887	3.27413e-06				0.0377	3.33232e-06		0.0887	3.11142e-06
			7.225e-05	3.84665e-06			0.00889	3.1259e-06		0.00888	3.27412e-06				0.0378	3.35886e-06		0.0888	3.11126e-06
			7.25e-05	3.8462e-06			0.0089	3.06203e-06		0.00889	3.27412e-06				0.0379	3.32895e-06		0.0889	3.1111e-06
			7.275e-05	3.84577e-06			0.00891	3.4496e-06		0.0089	3.27412e-06				0.038	3.33857e-06		0.089	3.11094e-06
			7.3e-05	3.84533e-06			0.00892	3.21163e-06		0.00891	3.27412e-06				0.0381	3.33557e-06		0.0891	3.11078e-06
			7.325e-05	3.84491e-06			0.00893	2.8914e-06		0.00892	3.27412e-06				0.0382	3.34016e-06		0.0892	3.11062e-06
			7.35e-05	3.8445e-06			0.00894	3.20908e-06		0.00893	3.27412e-06				0.0383	3.37399e-06		0.0893	3.11046e-06
			7.375e-05	3.84409e-06			0.00895	3.20889e-06		0.00894	3.27412e-06				0.0384	3.31909e-06		0.0894	3.1103e-06
			7.4e-05	3.84369e-06			0.00896	3.27271e-06		0.00895	3.27412e-06				0.0385	3.3344e-06		0.0895	3.11014e-06
			7.425e-05	3.8433e-06			0.00897	3.15662e-06		0.00896	3.27412e-06				0.0386	3.33116e-06		0.0896	3.10998e-06
			7.45e-05	3.84292e-06			0.00898	3.19099e-06		0.00897	3.27412e-06				0.0387	3.3717e-06		0.0897	3.10982e-06
			7.475e-05	3.84255e-06			0.00899	3.3081e-06		0.00898	3.27412e-06				0.0388	3.34988e-06		0.0898	3.10967e-06
			7.5e-05	3.84218e-06			0.009	3.18986e-06		0.00899	3.27412e-06				0.0389	3.3195e-06		0.0899	3.10951e-06
			7.525e-05	3.84182e-06			0.00901	3.24321e-06		0.009	3.27412e-06				0.039	3.33267e-06		0.09	3.10936e-06
			7.55e-05	3.84146e-06			0.00902	3.24264e-06		0.00901	3.27412e-06				0.0391	3.34431e-06		0.0901	3.1092e-06
			7.575e-05	3.84111e-06			0.00903	3.27629e-06		0.00902	3.27412e-06				0.0392	3.34301e-06		0.0902	3.10904e-06
			7.6e-05	3.84077e-06			0.00904	3.14236e-06		0.00903	3.27412e-06				0.0393	3.28811e-06		0.0903	3.10889e-06
			7.625e-05	3.84044e-06			0.00905	3.2518e-06		0.00904	3.27411e-06				0.0394	3.34293e-06		0.0904	3.10874e-06
			7.65e-05	3.84011e-06			0.00906	3.22604e-06		0.00905	3.27411e-06				0.0395	3.29341e-06		0.0905	3.10858e-06
			7.675e-05	3.83979e-06			0.00907	2.85568e-06		0.00906	3.27411e-06				0.0396	3.31733e-06		0.0906	3.10843e-06
			7.7e-05	3.83948e-06			0.00908	3.30966e-06		0.00907	3.27411e-06				0.0397	3.3079e-06		0.0907	3.10828e-06
			7.725e-05	3.83917e-06			0.00909	3.33534e-06		0.00908	3.27411e-06				0.0398	3.27246e-06		0.0908	3.10812e-06
			7.75e-05	3.83887e-06			0.0091	3.14304e-06		0.00909	3.27411e-06				0.0399	3.27239e-06		0.0909	3.10797e-06
			7.775e-05	3.83857e-06			0.00911	3.13737e-06		0.0091	3.27411e-06				0.04	3.30086e-06		0.091	3.10782e-06
			7.8e-05	3.83828e-06			0.00912	3.20159e-06		0.00911	3.27411e-06				0.0401	3.31694e-06		0.0911	3.10767e-06
			7.825e-05	3.83799e-06			0.00913	3.09113e-06		0.00912	3.27411e-06				0.0402	3.26182e-06		0.0912	3.10752e-06
			7.85e-05	3.83771e-06			0.00914	3.29797e-06		0.00913	3.27411e-06				0.0403	3.25896e-06		0.0913	3.10737e-06
			7.875e-05	3.83744e-06			0.00915	3.1139e-06		0.00914	3.27411e-06				0.0404	3.26335e-06		0.0914	3.10722e-06
			7.9e-05	3.83717e-06			0.00916	3.17673e-06		0.00915	3.27411e-06				0.0405	3.37794e-06		0.0915	3.10707e-06
			7.925e-05	3.8369e-06			0.00917	3.24072e-06		0.00916	3.27411e-06				0.0406	3.25804e-06		0.0916	3.10693e-06
			7.95e-05	3.83665e-06			0.00918	2.98508e-06		0.00917	3.27411e-06				0.0407	3.29941e-06		0.0917	3.10678e-06
			7.975e-05	3.83639e-06			0.00919	3.27535e-06		0.00918	3.27411e-06				0.0408	3.31431e-06		0.0918	3.10663e-06
			8e-05	3.83614e-06			0.0092	3.04918e-06		0.00919	3.27411e-06				0.0409	3.33363e-06		0.0919	3.10648e-06
			8.025e-05	3.8359e-06			0.00921	3.21838e-06		0.0092	3.27411e-06				0.041	3.35101e-06		0.092	3.10634e-06
			8.05e-05	3.83566e-06			0.00922	3.29114e-06		0.00921	3.27411e-06				0.0411	3.29943e-06		0.0921	3.10619e-06
			8.075e-05	3.83543e-06			0.00923	3.21749e-06		0.00922	3.27411e-06				0.0412	3.33038e-06		0.0922	3.10605e-06
			8.1e-05	3.8352e-06			0.00924	3.25155e-06		0.00923	3.27411e-06				0.0413	3.32567e-06		0.0923	3.1059e-06
			8.125e-05	3.83497e-06			0.00925	3.0059e-06		0.00924	3.2741e-06				0.0414	3.33577e-06		0.0924	3.10576e-06
			8.15e-05	3.83475e-06			0.00926	3.24637e-06		0.00925	3.2741e-06				0.0415	3.29088e-06		0.0925	3.10561e-06
			8.175e-05	3.83453e-06			0.00927	3.28037e-06		0.00926	3.2741e-06				0.0416	3.30184e-06		0.0926	3.10547e-06
			8.2e-05	3.83432e-06			0.00928	3.18529e-06		0.00927	3.2741e-06				0.0417	3.30978e-06		0.0927	3.10533e-06
			8.225e-05	3.83411e-06			0.00929	3.08299e-06		0.00928	3.2741e-06				0.0418	3.3247e-06		0.0928	3.10518e-06
			8.25e-05	3.83391e-06			0.0093	3.14914e-06		0.00929	3.2741e-06				0.0419	3.30598e-06		0.0929	3.10504e-06
			8.275e-05	3.8337e-06			0.00931	3.32792e-06		0.0093	3.2741e-06				0.042	3.27734e-06		0.093	3.1049e-06
			8.3e-05	3.83351e-06			0.00932	3.07972e-06		0.00931	3.2741e-06				0.0421	3.27918e-06		0.0931	3.10476e-06
			8.325e-05	3.83332e-06			0.00933	3.21312e-06		0.00932	3.2741e-06				0.0422	3.32461e-06		0.0932	3.10462e-06
			8.35e-05	3.83313e-06			0.00934	3.1171e-06		0.00933	3.2741e-06				0.0423	3.31658e-06		0.0933	3.10448e-06
			8.375e-05	3.83294e-06			0.00935	3.24078e-06		0.00934	3.2741e-06				0.0424	3.27382e-06		0.0934	3.10434e-06
			8.4e-05	3.83276e-06			0.00936	3.13195e-06		0.00935	3.2741e-06				0.0425	3.2919e-06		0.0935	3.1042e-06
			8.425e-05	3.83258e-06			0.00937	3.26999e-06		0.00936	3.2741e-06				0.0426	3.28433e-06		0.0936	3.10406e-06
			8.45e-05	3.83241e-06			0.00938	3.22862e-06		0.00937	3.2741e-06				0.0427	3.29283e-06		0.0937	3.10392e-06
			8.475e-05	3.83223e-06			0.00939	3.00515e-06		0.00938	3.2741e-06				0.0428	3.28194e-06		0.0938	3.10378e-06
			8.5e-05	3.83207e-06			0.0094	3.17422e-06		0.00939	3.2741e-06				0.0429	3.26462e-06		0.0939	3.10365e-06
			8.525e-05	3.8319e-06			0.00941	3.2169e-06		0.0094	3.2741e-06				0.043	3.26728e-06		0.094	3.10351e-06
			8.55e-05	3.83174e-06			0.00942	3.30472e-06		0.00941	3.2741e-06				0.0431	3.29506e-06		0.0941	3.10337e-06
			8.575e-05	3.83158e-06			0.00943	3.08825e-06		0.00942	3.2741e-06				0.0432	3.30198e-06		0.0942	3.10324e-06
			8.6e-05	3.83142e-06			0.00944	3.2266e-06		0.00943	3.2741e-06				0.0433	3.27786e-06		0.0943	3.1031e-06
			8.625e-05	3.83127e-06			0.00945	3.34891e-06		0.00944	3.2741e-06				0.0434	3.29115e-06		0.0944	3.10297e-06
			8.65e-05	3.83112e-06			0.00946	2.93158e-06		0.00945	3.2741e-06				0.0435	3.29309e-06		0.0945	3.10283e-06
			8.675e-05	3.83098e-06			0.00947	3.21456e-06		0.00946	3.2741e-06				0.0436	3.31548e-06		0.0946	3.1027e-06
			8.7e-05	3.83083e-06			0.00948	3.14697e-06		0.00947	3.2741e-06				0.0437	3.27826e-06		0.0947	3.10256e-06
			8.725e-05	3.83069e-06			0.00949	3.17488e-06		0.00948	3.2741e-06				0.0438	3.27546e-06		0.0948	3.10243e-06
			8.75e-05	3.83055e-06			0.0095	3.0673e-06		0.00949	3.2741e-06				0.0439	3.26013e-06		0.0949	3.1023e-06
			8.775e-05	3.83042e-06			0.00951	3.24409e-06		0.0095	3.2741e-06				0.044	3.31821e-06		0.095	3.10216e-06
			8.8e-05	3.83028e-06			0.00952	3.29155e-06		0.00951	3.2741e-06				0.0441	3.31639e-06		0.0951	3.10203e-06
			8.825e-05	3.83015e-06			0.00953	3.12911e-06		0.00952	3.27409e-06				0.0442	3.27038e-06		0.0952	3.1019e-06
			8.85e-05	3.83003e-06			0.00954	3.22316e-06		0.00953	3.27409e-06				0.0443	3.2779e-06		0.0953	3.10177e-06
			8.875e-05	3.8299e-06			0.00955	3.06494e-06		0.00954	3.27409e-06				0.0444	3.2956e-06		0.0954	3.10164e-06
			8.9e-05	3.82978e-06			0.00956	3.31119e-06		0.00955	3.27409e-06				0.0445	3.341e-06		0.0955	3.10151e-06
			8.925e-05	3.82966e-06			0.00957	3.0112e-06		0.00956	3.27409e-06				0.0446	3.2735e-06		0.0956	3.10138e-06
			8.95e-05	3.82954e-06			0.00958	3.18502e-06		0.00957	3.27409e-06				0.0447	3.27624e-06		0.0957	3.10125e-06
			8.975e-05	3.82942e-06			0.00959	3.13863e-06		0.00958	3.27409e-06				0.0448	3.27262e-06		0.0958	3.10112e-06
			9e-05	3.82931e-06			0.0096	3.20081e-06		0.00959	3.27409e-06				0.0449	3.29986e-06		0.0959	3.10099e-06
			9.025e-05	3.8292e-06			0.00961	3.21773e-06		0.0096	3.27409e-06				0.045	3.256e-06		0.096	3.10086e-06
			9.05e-05	3.82909e-06			0.00962	3.28243e-06		0.00961	3.27409e-06				0.0451	3.21799e-06		0.0961	3.10073e-06
			9.075e-05	3.82898e-06			0.00963	3.09555e-06		0.00962	3.27409e-06				0.0452	3.21103e-06		0.0962	3.1006e-06
			9.1e-05	3.82888e-06			0.00964	3.14801e-06		0.00963	3.27409e-06				0.0453	3.24039e-06		0.0963	3.10048e-06
			9.125e-05	3.82877e-06			0.00965	3.21078e-06		0.00964	3.27409e-06				0.0454	3.27396e-06		0.0964	3.10035e-06
			9.15e-05	3.82867e-06			0.00966	3.21828e-06		0.00965	3.27409e-06				0.0455	3.2303e-06		0.0965	3.10022e-06
			9.175e-05	3.82857e-06			0.00967	3.20208e-06		0.00966	3.27409e-06				0.0456	3.19923e-06		0.0966	3.1001e-06
			9.2e-05	3.82848e-06			0.00968	2.98993e-06		0.00967	3.27409e-06				0.0457	3.25043e-06		0.0967	3.09997e-06
			9.225e-05	3.82838e-06			0.00969	3.13584e-06		0.00968	3.27409e-06				0.0458	3.28682e-06		0.0968	3.09985e-06
			9.25e-05	3.82829e-06			0.0097	3.23087e-06		0.00969	3.27409e-06				0.0459	3.21509e-06		0.0969	3.09972e-06
			9.275e-05	3.8282e-06			0.00971	3.10768e-06		0.0097	3.27409e-06				0.046	3.22899e-06		0.097	3.0996e-06
			9.3e-05	3.82811e-06			0.00972	3.17348e-06		0.00971	3.27409e-06				0.0461	3.24863e-06		0.0971	3.09947e-06
			9.325e-05	3.82802e-06			0.00973	3.23167e-06		0.00972	3.27409e-06				0.0462	3.30095e-06		0.0972	3.09935e-06
			9.35e-05	3.82793e-06			0.00974	3.18041e-06		0.00973	3.27409e-06				0.0463	3.2805e-06		0.0973	3.09923e-06
			9.375e-05	3.82785e-06			0.00975	3.2243e-06		0.00974	3.27409e-06				0.0464	3.2596e-06		0.0974	3.0991e-06
			9.4e-05	3.82776e-06			0.00976	3.2021e-06		0.00975	3.27409e-06				0.0465	3.27151e-06		0.0975	3.09898e-06
			9.425e-05	3.82768e-06			0.00977	3.17306e-06		0.00976	3.27409e-06				0.0466	3.30568e-06		0.0976	3.09886e-06
			9.45e-05	3.8276e-06			0.00978	3.185e-06		0.00977	3.27409e-06				0.0467	3.29507e-06		0.0977	3.09874e-06
			9.475e-05	3.82752e-06			0.00979	3.13485e-06		0.00978	3.27409e-06				0.0468	3.2757e-06		0.0978	3.09862e-06
			9.5e-05	3.82745e-06			0.0098	3.30219e-06		0.00979	3.27409e-06				0.0469	3.25037e-06		0.0979	3.0985e-06
			9.525e-05	3.82737e-06			0.00981	3.14164e-06		0.0098	3.27409e-06				0.047	3.27508e-06		0.098	3.09838e-06
			9.55e-05	3.8273e-06			0.00982	3.13032e-06		0.00981	3.27409e-06				0.0471	3.29596e-06		0.0981	3.09826e-06
			9.575e-05	3.82722e-06			0.00983	3.27958e-06		0.00982	3.27409e-06				0.0472	3.26632e-06		0.0982	3.09814e-06
			9.6e-05	3.82715e-06			0.00984	3.2778e-06		0.00983	3.27409e-06				0.0473	3.26342e-06		0.0983	3.09802e-06
			9.625e-05	3.82708e-06			0.00985	3.18038e-06		0.00984	3.27409e-06				0.0474	3.27506e-06		0.0984	3.0979e-06
			9.65e-05	3.82702e-06			0.00986	3.1361e-06		0.00985	3.27409e-06				0.0475	3.24625e-06		0.0985	3.09778e-06
			9.675e-05	3.82695e-06			0.00987	3.29301e-06		0.00986	3.27409e-06				0.0476	3.28286e-06		0.0986	3.09766e-06
			9.7e-05	3.82688e-06			0.00988	3.07474e-06		0.00987	3.27409e-06				0.0477	3.28146e-06		0.0987	3.09754e-06
			9.725e-05	3.82682e-06			0.00989	3.08641e-06		0.00988	3.27409e-06				0.0478	3.22735e-06		0.0988	3.09743e-06
			9.75e-05	3.82676e-06			0.0099	3.18734e-06		0.00989	3.27409e-06				0.0479	3.25197e-06		0.0989	3.09731e-06
			9.775e-05	3.82669e-06			0.00991	3.24519e-06		0.0099	3.27409e-06				0.048	3.21746e-06		0.099	3.09719e-06
			9.8e-05	3.82663e-06			0.00992	3.14279e-06		0.00991	3.27409e-06				0.0481	3.27325e-06		0.0991	3.09708e-06
			9.825e-05	3.82657e-06			0.00993	3.17541e-06		0.00992	3.27409e-06				0.0482	3.18518e-06		0.0992	3.09696e-06
			9.85e-05	3.82651e-06			0.00994	3.21655e-06		0.00993	3.27409e-06				0.0483	3.22384e-06		0.0993	3.09685e-06
			9.875e-05	3.82646e-06			0.00995	3.08939e-06		0.00994	3.27409e-06				0.0484	3.22042e-06		0.0994	3.09673e-06
			9.9e-05	3.8264e-06			0.00996	3.22611e-06		0.00995	3.27408e-06				0.0485	3.25149e-06		0.0995	3.09662e-06
			9.925e-05	3.82635e-06			0.00997	3.10851e-06		0.00996	3.27408e-06				0.0486	3.22074e-06		0.0996	3.0965e-06
			9.95e-05	3.82629e-06			0.00998	3.27116e-06		0.00997	3.27408e-06				0.0487	3.22216e-06		0.0997	3.09639e-06
			9.975e-05	3.82624e-06			0.00999	3.0574e-06		0.00998	3.27408e-06				0.0488	3.19738e-06		0.0998	3.09627e-06
			0.0001	3.82619e-06						0.00999	3.27408e-06				0.0489	3.18878e-06		0.0999	3.09616e-06
															0.049	3.30055e-06
															0.0491	3.24819e-06
															0.0492	3.2418e-06
															0.0493	3.23401e-06
															0.0494	3.26111e-06
															0.0495	3.29926e-06
															0.0496	3.23506e-06
															0.0497	3.23844e-06
															0.0498	3.19433e-06
															0.0499	3.27191e-06
															0.05	3.24642e-06
															0.0501	3.21282e-06
															0.0502	3.23651e-06
															0.0503	3.27063e-06
															0.0504	3.26502e-06
															0.0505	3.21342e-06
															0.0506	3.20806e-06
															0.0507	3.23451e-06
															0.0508	3.24301e-06
															0.0509	3.24321e-06
															0.051	3.23627e-06
															0.0511	3.20944e-06
															0.0512	3.23582e-06
															0.0513	3.22855e-06
															0.0514	3.21802e-06
															0.0515	3.20776e-06
															0.0516	3.211e-06
															0.0517	3.22625e-06
															0.0518	3.25966e-06
															0.0519	3.23749e-06
															0.052	3.22684e-06
															0.0521	3.25235e-06
															0.0522	3.27592e-06
															0.0523	3.23742e-06
															0.0524	3.25247e-06
															0.0525	3.20694e-06
															0.0526	3.2822e-06
															0.0527	3.28013e-06
															0.0528	3.22185e-06
															0.0529	3.2444e-06
															0.053	3.22837e-06
															0.0531	3.28242e-06
															0.0532	3.23394e-06
															0.0533	3.25272e-06
															0.0534	3.21874e-06
															0.0535	3.24337e-06
															0.0536	3.24943e-06
															0.0537	3.20842e-06
															0.0538	3.25471e-06
															0.0539	3.20571e-06
															0.054	3.27201e-06
															0.0541	3.22752e-06
															0.0542	3.2068e-06
															0.0543	3.23001e-06
															0.0544	3.21106e-06
															0.0545	3.28149e-06
															0.0546	3.1933e-06
															0.0547	3.2271e-06
															0.0548	3.24602e-06
															0.0549	3.23958e-06
															0.055	3.27062e-06
															0.0551	3.21325e-06
															0.0552	3.26346e-06
															0.0553	3.24426e-06
															0.0554	3.25569e-06
															0.0555	3.23216e-06
															0.0556	3.23676e-06
															0.0557	3.2351e-06
															0.0558	3.24353e-06
															0.0559	3.24399e-06
															0.056	3.22253e-06
															0.0561	3.23748e-06
															0.0562	3.26079e-06
															0.0563	3.22675e-06
															0.0564	3.18021e-06
															0.0565	3.22541e-06
															0.0566	3.20592e-06
															0.0567	3.23907e-06
															0.0568	3.18697e-06
															0.0569	3.20471e-06
															0.057	3.16985e-06
															0.0571	3.19452e-06
															0.0572	3.19003e-06
															0.0573	3.19071e-06
															0.0574	3.19947e-06
															0.0575	3.21162e-06
															0.0576	3.25582e-06
															0.0577	3.2161e-06
															0.0578	3.21991e-06
															0.0579	3.22749e-06
															0.058	3.26755e-06
															0.0581	3.22412e-06
															0.0582	3.20796e-06
															0.0583	3.23217e-06
															0.0584	3.21905e-06
															0.0585	3.27762e-06
															0.0586	3.19386e-06
															0.0587	3.21041e-06
															0.0588	3.24117e-06
															0.0589	3.23926e-06
															0.059	3.25028e-06
															0.0591	3.17794e-06
															0.0592	3.20887e-06
															0.0593	3.18706e-06
															0.0594	3.21845e-06
															0.0595	3.20166e-06
															0.0596	3.16827e-06
															0.0597	3.20738e-06
															0.0598	3.17434e-06
															0.0599	3.20428e-06
															0.06	3.19452e-06
															0.0601	3.17045e-06
															0.0602	3.21165e-06
															0.0603	3.22575e-06
															0.0604	3.21414e-06
															0.0605	3.18734e-06
															0.0606	3.2145e-06
															0.0607	3.23565e-06
															0.0608	3.22763e-06
															0.0609	3.19883e-06
															0.061	3.21298e-06
															0.0611	3.22773e-06
															0.0612	3.22156e-06
															0.0613	3.20138e-06
															0.0614	3.1995e-06
															0.0615	3.19058e-06
															0.0616	3.2324e-06
															0.0617	3.21049e-06
															0.0618	3.20411e-06
															0.0619	3.16606e-06
															0.062	3.14629e-06
															0.0621	3.16101e-06
															0.0622	3.13379e-06
															0.0623	3.19626e-06
															0.0624	3.16103e-06
															0.0625	3.21099e-06
															0.0626	3.17326e-06
															0.0627	3.14989e-06
															0.0628	3.17033e-06
															0.0629	3.18405e-06
															0.063	3.19459e-06
															0.0631	3.16816e-06
															0.0632	3.21527e-06
															0.0633	3.19372e-06
															0.0634	3.2326e-06
															0.0635	3.2073e-06
															0.0636	3.16351e-06
															0.0637	3.19319e-06
															0.0638	3.18305e-06
															0.0639	3.20574e-06
															0.064	3.18314e-06
															0.0641	3.19568e-06
															0.0642	3.21332e-06
															0.0643	3.19658e-06
															0.0644	3.21173e-06
															0.0645	3.1722e-06
															0.0646	3.20595e-06
															0.0647	3.17215e-06
															0.0648	3.20761e-06
															0.0649	3.15893e-06
															0.065	3.15161e-06
															0.0651	3.2169e-06
															0.0652	3.14759e-06
															0.0653	3.1934e-06
															0.0654	3.12835e-06
															0.0655	3.15977e-06
															0.0656	3.13935e-06
															0.0657	3.20635e-06
															0.0658	3.13676e-06
															0.0659	3.18478e-06
															0.066	3.18842e-06
															0.0661	3.20531e-06
															0.0662	3.19785e-06
															0.0663	3.16491e-06
															0.0664	3.18419e-06
															0.0665	3.17769e-06
															0.0666	3.20537e-06
															0.0667	3.16356e-06
															0.0668	3.17899e-06
															0.0669	3.17758e-06
															0.067	3.20644e-06
															0.0671	3.15468e-06
															0.0672	3.1578e-06
															0.0673	3.18392e-06
															0.0674	3.18305e-06
															0.0675	3.17171e-06
															0.0676	3.148e-06
															0.0677	3.16286e-06
															0.0678	3.17533e-06
															0.0679	3.16871e-06
															0.068	3.17481e-06
															0.0681	3.15769e-06
															0.0682	3.14659e-06
															0.0683	3.16086e-06
															0.0684	3.18659e-06
															0.0685	3.11455e-06
															0.0686	3.1597e-06
															0.0687	3.17182e-06
															0.0688	3.19758e-06
															0.0689	3.18192e-06
															0.069	3.17552e-06
															0.0691	3.18127e-06
															0.0692	3.18162e-06
															0.0693	3.20708e-06
															0.0694	3.15966e-06
															0.0695	3.17339e-06
															0.0696	3.18355e-06
															0.0697	3.19578e-06
															0.0698	3.16384e-06
															0.0699	3.18513e-06
															0.07	3.15706e-06
															0.0701	3.18733e-06
															0.0702	3.16723e-06
															0.0703	3.16323e-06
															0.0704	3.15811e-06
															0.0705	3.17061e-06
															0.0706	3.19566e-06
															0.0707	3.14772e-06
															0.0708	3.15562e-06
															0.0709	3.14022e-06
															0.071	3.18398e-06
															0.0711	3.13052e-06
															0.0712	3.15216e-06
															0.0713	3.12721e-06
															0.0714	3.14813e-06
															0.0715	3.18299e-06
															0.0716	3.15213e-06
															0.0717	3.17038e-06
															0.0718	3.15365e-06
															0.0719	3.18748e-06
															0.072	3.17134e-06
															0.0721	3.14356e-06
															0.0722	3.16673e-06
															0.0723	3.16704e-06
															0.0724	3.17171e-06
															0.0725	3.14529e-06
															0.0726	3.17396e-06
															0.0727	3.16345e-06
															0.0728	3.16933e-06
															0.0729	3.13983e-06
															0.073	3.14224e-06
															0.0731	3.13835e-06
															0.0732	3.1303e-06
															0.0733	3.12295e-06
															0.0734	3.12886e-06
															0.0735	3.11604e-06
															0.0736	3.12276e-06
															0.0737	3.12312e-06
															0.0738	3.14949e-06
															0.0739	3.1099e-06
															0.074	3.10849e-06
															0.0741	3.08519e-06
															0.0742	3.08915e-06
															0.0743	3.11772e-06
															0.0744	3.13406e-06
															0.0745	3.12476e-06
															0.0746	3.16727e-06
															0.0747	3.12707e-06
															0.0748	3.15461e-06
															0.0749	3.11835e-06
															0.075	3.16501e-06
															0.0751	3.15456e-06
															0.0752	3.14164e-06
															0.0753	3.13233e-06
															0.0754	3.12585e-06
															0.0755	3.1693e-06
															0.0756	3.08967e-06
															0.0757	3.14828e-06
															0.0758	3.11946e-06
															0.0759	3.15212e-06
															0.076	3.13813e-06
															0.0761	3.11411e-06
															0.0762	3.14464e-06
															0.0763	3.13874e-06
															0.0764	3.14567e-06
															0.0765	3.11021e-06
															0.0766	3.11691e-06
															0.0767	3.15543e-06
															0.0768	3.13469e-06
															0.0769	3.14088e-06
															0.077	3.10272e-06
															0.0771	3.07671e-06
															0.0772	3.12377e-06
															0.0773	3.1425e-06
															0.0774	3.1234e-06
															0.0775	3.13569e-06
															0.0776	3.14693e-06
															0.0777	3.14346e-06
															0.0778	3.13126e-06
															0.0779	3.11532e-06
															0.078	3.11573e-06
															0.0781	3.15174e-06
															0.0782	3.13965e-06
															0.0783	3.12698e-06
															0.0784	3.12003e-06
															0.0785	3.15741e-06
															0.0786	3.13297e-06
															0.0787	3.12722e-06
															0.0788	3.10986e-06
															0.0789	3.07158e-06
															0.079	3.16994e-06
															0.0791	3.10362e-06
															0.0792	3.13039e-06
															0.0793	3.1217e-06
															0.0794	3.15495e-06
															0.0795	3.11813e-06
															0.0796	3.10813e-06
															0.0797	3.1194e-06
															0.0798	3.07955e-06
															0.0799	3.12961e-06
															0.08	3.08602e-06
															0.0801	3.13777e-06
															0.0802	3.13476e-06
															0.0803	3.14168e-06
															0.0804	3.16949e-06
															0.0805	3.11971e-06
															0.0806	3.12395e-06
															0.0807	3.10121e-06
															0.0808	3.17196e-06
															0.0809	3.12092e-06
															0.081	3.14254e-06
															0.0811	3.12259e-06
															0.0812	3.15573e-06
															0.0813	3.14618e-06
															0.0814	3.10416e-06
															0.0815	3.14928e-06
															0.0816	3.15324e-06
															0.0817	3.11382e-06
															0.0818	3.07952e-06
															0.0819	3.0854e-06
															0.082	3.12168e-06
															0.0821	3.08749e-06
															0.0822	3.09442e-06
															0.0823	3.08253e-06
															0.0824	3.10681e-06
															0.0825	3.0852e-06
															0.0826	3.0863e-06
															0.0827	3.09799e-06
															0.0828	3.12337e-06
															0.0829	3.13869e-06
															0.083	3.12035e-06
															0.0831	3.13754e-06
															0.0832	3.12564e-06
															0.0833	3.13386e-06
															0.0834	3.14026e-06
															0.0835	3.11533e-06
															0.0836	3.13635e-06
															0.0837	3.11496e-06
															0.0838	3.15888e-06
															0.0839	3.14486e-06
															0.084	3.10701e-06
															0.0841	3.1321e-06
															0.0842	3.13118e-06
															0.0843	3.16965e-06
															0.0844	3.09862e-06
															0.0845	3.09491e-06
															0.0846	3.09297e-06
															0.0847	3.11858e-06
															0.0848	3.14173e-06
															0.0849	3.09414e-06
															0.085	3.09017e-06
															0.0851	3.07995e-06
															0.0852	3.17376e-06
															0.0853	3.08297e-06
															0.0854	3.10468e-06
															0.0855	3.09317e-06
															0.0856	3.1446e-06
															0.0857	3.15106e-06
															0.0858	3.1053e-06
															0.0859	3.12396e-06
															0.086	3.10832e-06
															0.0861	3.13651e-06
															0.0862	3.1153e-06
															0.0863	3.11265e-06
															0.0864	3.14442e-06
															0.0865	3.13433e-06
															0.0866	3.15062e-06
															0.0867	3.10802e-06
															0.0868	3.1221e-06
															0.0869	3.12873e-06
															0.087	3.13729e-06
															0.0871	3.12695e-06
															0.0872	3.10437e-06
															0.0873	3.12153e-06
															0.0874	3.13457e-06
															0.0875	3.10925e-06
															0.0876	3.09047e-06
															0.0877	3.10761e-06
															0.0878	3.14273e-06
															0.0879	3.11449e-06
															0.088	3.112e-06
															0.0881	3.09384e-06
															0.0882	3.12409e-06
															0.0883	3.11757e-06
															0.0884	3.10079e-06
															0.0885	3.10335e-06
															0.0886	3.11371e-06
															0.0887	3.15419e-06
															0.0888	3.10763e-06
															0.0889	3.10936e-06
															0.089	3.09096e-06
															0.0891	3.1208e-06
															0.0892	3.15014e-06
															0.0893	3.09379e-06
															0.0894	3.11797e-06
															0.0895	3.09958e-06
															0.0896	3.15447e-06
															0.0897	3.11501e-06
															0.0898	3.09481e-06
															0.0899	3.10139e-06
															0.09	3.12442e-06
															0.0901	3.07683e-06
															0.0902	3.03382e-06
															0.0903	3.07368e-06
															0.0904	3.0611e-06
															0.0905	3.11101e-06
															0.0906	3.07619e-06
															0.0907	3.00169e-06
															0.0908	3.00198e-06
															0.0909	3.10934e-06
															0.091	3.08588e-06
															0.0911	3.07363e-06
															0.0912	3.08437e-06
															0.0913	3.08879e-06
															0.0914	3.12655e-06
															0.0915	3.11538e-06
															0.0916	3.09107e-06
															0.0917	3.10071e-06
															0.0918	3.13642e-06
															0.0919	3.12396e-06
															0.092	3.08616e-06
															0.0921	3.09378e-06
															0.0922	3.11612e-06
															0.0923	3.12472e-06
															0.0924	3.08854e-06
															0.0925	3.08203e-06
															0.0926	3.0803e-06
															0.0927	3.11469e-06
															0.0928	3.10894e-06
															0.0929	3.10616e-06
															0.093	3.05288e-06
															0.0931	3.10808e-06
															0.0932	3.11166e-06
															0.0933	3.06285e-06
															0.0934	3.07946e-06
															0.0935	3.09869e-06
															0.0936	3.14389e-06
															0.0937	3.05773e-06
															0.0938	3.06242e-06
															0.0939	3.05461e-06
															0.094	3.09896e-06
															0.0941	3.04918e-06
															0.0942	3.08195e-06
															0.0943	3.08933e-06
															0.0944	3.12617e-06
															0.0945	3.12929e-06
															0.0946	3.07157e-06
															0.0947	3.10717e-06
															0.0948	3.08857e-06
															0.0949	3.11067e-06
															0.095	3.07894e-06
															0.0951	3.07261e-06
															0.0952	3.09369e-06
															0.0953	3.11244e-06
															0.0954	3.1065e-06
															0.0955	3.0602e-06
															0.0956	3.07629e-06
															0.0957	3.09453e-06
															0.0958	3.07664e-06
															0.0959	3.0257e-06
															0.096	3.0925e-06
															0.0961	3.09355e-06
															0.0962	3.06773e-06
															0.0963	3.06654e-06
															0.0964	3.05253e-06
															0.0965	3.05958e-06
															0.0966	3.07597e-06
															0.0967	3.02542e-06
															0.0968	3.05857e-06
															0.0969	3.01797e-06
															0.097	3.12904e-06
															0.0971	3.08601e-06
															0.0972	3.06916e-06
															0.0973	3.05091e-06
															0.0974	3.12264e-06
															0.0975	3.08267e-06
															0.0976	3.06597e-06
															0.0977	3.07333e-06
															0.0978	3.11206e-06
															0.0979	3.12461e-06
															0.098	3.07589e-06
															0.0981	3.07464e-06
															0.0982	3.08487e-06
															0.0983	3.13656e-06
															0.0984	3.05761e-06
															0.0985	3.0855e-06
															0.0986	3.08322e-06
															0.0987	3.10481e-06
															0.0988	3.04357e-06
															0.0989	3.04383e-06
															0.099	3.05699e-06
															0.0991	3.08699e-06
															0.0992	3.04386e-06
															0.0993	3.00359e-06
															0.0994	3.06168e-06
															0.0995	3.07073e-06
															0.0996	3.05843e-06
															0.0997	3.02705e-06
															0.0998	3.0979e-06
															0.0999	3.09461e-06
															0.1	-2.67311e-06
															0.1001	-1.02505e-06
															0.1002	-5.28529e-07
															0.1003	-3.61171e-07
															0.1004	-3.13797e-07
															0.1005	-2.2821e-07
															0.1006	-1.9794e-07
															0.1007	-1.4442e-07
															0.1008	-1.77921e-07
															0.1009	-1.23217e-07
															0.101	-1.36859e-07
															0.1011	-6.85908e-08
															0.1012	-9.33833e-08
															0.1013	-1.0106e-07
															0.1014	-1.03166e-07
															0.1015	-3.88882e-08
															0.1016	-4.95406e-08
															0.1017	-8.52214e-08
															0.1018	-9.481e-08
															0.1019	-3.55305e-08
															0.102	-7.26366e-08
															0.1021	-7.45142e-08
															0.1022	-6.2534e-08
															0.1023	-4.50482e-08
															0.1024	-2.96276e-08
															0.1025	-8.47831e-08
															0.1026	-1.87352e-08
															0.1027	-2.928e-08
															0.1028	-1.51268e-08
															0.1029	-4.72892e-08
															0.103	-4.35757e-08
															0.1031	-1.72373e-08
															0.1032	-2.0301e-08
															0.1033	-2.49359e-08
															0.1034	-4.00985e-08
															0.1035	-1.30908e-08
															0.1036	-1.31932e-08
															0.1037	-1.76945e-08
															0.1038	-3.67774e-08
															0.1039	-3.25745e-08
															0.104	-2.88046e-08
															0.1041	-5.94525e-09
															0.1042	-3.13219e-08
															0.1043	-5.18314e-08
															0.1044	1.44234e-08
															0.1045	-2.93488e-09
															0.1046	-3.33137e-08
															0.1047	-4.35956e-08
															0.1048	1.11408e-08
															0.1049	1.40671e-08
															0.105	-3.71057e-08
															0.1051	-2.558e-08
															0.1052	-3.27257e-08
															0.1053	3.01551e-09
															0.1054	-2.40363e-08
															0.1055	-4.65177e-08
															0.1056	-3.43505e-08
															0.1057	-8.17751e-09
															0.1058	1.77405e-09
															0.1059	-3.55425e-08
															0.106	-3.80416e-08
															0.1061	-7.27818e-09
															0.1062	1.42074e-08
															0.1063	-4.56507e-08
															0.1064	-1.11179e-08
															0.1065	-2.16565e-08
															0.1066	1.63694e-09
															0.1067	-3.34614e-08
															0.1068	-9.04643e-09
															0.1069	-2.1758e-08
															0.107	2.33696e-08
															0.1071	3.21152e-08
															0.1072	-5.93989e-09
															0.1073	-1.92858e-09
															0.1074	9.95876e-10
															0.1075	1.28125e-08
															0.1076	-5.37811e-08
															0.1077	-2.45035e-09
															0.1078	-1.82623e-08
															0.1079	5.85398e-09
															0.108	-3.16119e-08
															0.1081	-2.5933e-08
															0.1082	-2.05141e-08
															0.1083	1.94766e-09
															0.1084	1.58087e-08
															0.1085	-3.14533e-08
															0.1086	-4.72933e-08
															0.1087	-4.37777e-09
															0.1088	-4.66154e-09
															0.1089	-2.60593e-08
															0.109	-3.27382e-08
															0.1091	-8.93502e-09
															0.1092	4.06082e-09
															0.1093	-3.00415e-08
															0.1094	-2.91336e-08
															0.1095	-4.52956e-08
															0.1096	8.19613e-10
															0.1097	-1.86156e-08
															0.1098	-1.16594e-08
															0.1099	-2.93274e-08
															0.11	-6.41548e-09
															0.1101	9.54959e-09
															0.1102	5.03037e-09
															0.1103	-2.3674e-08
															0.1104	4.28551e-09
															0.1105	9.38115e-10
															0.1106	-3.40557e-08
															0.1107	-3.1124e-08
															0.1108	-4.47769e-08
															0.1109	6.14825e-08
															0.111	-4.87967e-08
															0.1111	-2.10354e-08
															0.1112	-8.91005e-09
															0.1113	-1.28792e-08
															0.1114	1.19439e-09
															0.1115	-5.67685e-08
															0.1116	4.46097e-09
															0.1117	-3.23952e-08
															0.1118	1.11751e-08
															0.1119	-6.45256e-08
															0.112	-1.18332e-08
															0.1121	-2.19475e-08
															0.1122	5.95162e-09
															0.1123	-2.21264e-08
															0.1124	-2.77074e-08
															0.1125	-1.07533e-08
															0.1126	-4.0834e-09
															0.1127	-1.48555e-08
															0.1128	-2.79681e-08
															0.1129	3.18999e-08
															0.113	-2.53936e-08
															0.1131	2.51871e-08
															0.1132	-4.1391e-08
															0.1133	-2.67324e-09
															0.1134	2.06602e-08
															0.1135	-1.05785e-08
															0.1136	-4.08179e-08
															0.1137	-5.60576e-08
															0.1138	-4.8258e-08
															0.1139	-1.03923e-08
															0.114	-2.11268e-08
															0.1141	-2.71917e-08
															0.1142	-1.75311e-08
															0.1143	1.90381e-08
															0.1144	-4.31813e-08
															0.1145	-1.69162e-08
															0.1146	-2.70137e-08
															0.1147	-1.01627e-09
															0.1148	-5.38891e-09
															0.1149	-1.09188e-08
															0.115	-2.01208e-08
															0.1151	5.97268e-09
															0.1152	2.21878e-09
															0.1153	-4.66013e-08
															0.1154	-3.64298e-09
															0.1155	-1.86175e-08
															0.1156	4.99536e-08
															0.1157	-2.1017e-08
															0.1158	-2.68376e-08
															0.1159	-9.69021e-09
															0.116	2.32957e-08
															0.1161	2.12785e-08
															0.1162	-3.72371e-08
															0.1163	-2.61633e-08
															0.1164	-6.37885e-09
															0.1165	-1.61405e-08
															0.1166	-4.46737e-08
															0.1167	-7.2442e-10
															0.1168	-5.28525e-09
															0.1169	2.68188e-08
															0.117	-4.65309e-08
															0.1171	-2.66325e-08
															0.1172	-2.7247e-10
															0.1173	1.19428e-08
															0.1174	-3.48811e-08
															0.1175	-1.20904e-08
															0.1176	-1.61945e-08
															0.1177	1.75321e-08
															0.1178	-1.9984e-09
															0.1179	-5.01718e-09
															0.118	-3.47226e-08
															0.1181	-1.03759e-10
															0.1182	-8.67251e-09
															0.1183	-2.24848e-08
															0.1184	-1.35717e-08
															0.1185	1.11936e-08
															0.1186	4.48502e-09
															0.1187	-2.52475e-08
															0.1188	-1.38389e-08
															0.1189	-2.84845e-08
															0.119	-8.31654e-09
															0.1191	-3.38595e-08
															0.1192	-7.03806e-09
															0.1193	2.2574e-09
															0.1194	1.58393e-08
															0.1195	-9.25118e-09
															0.1196	-3.76903e-09
															0.1197	-3.63113e-08
															0.1198	1.14653e-08
															0.1199	-1.29575e-08
															0.12	-2.78871e-08
															0.1201	-2.90243e-09
															0.1202	1.52668e-08
															0.1203	2.25102e-08
															0.1204	-3.22272e-08
															0.1205	2.02438e-08
															0.1206	-1.17961e-08
															0.1207	-5.40246e-08
															0.1208	4.47096e-08
															0.1209	-2.92362e-08
															0.121	2.35245e-09
															0.1211	-4.01412e-09
															0.1212	-1.8888e-08
															0.1213	-5.03797e-09
															0.1214	8.80235e-09
															0.1215	9.61332e-09
															0.1216	-6.8004e-09
															0.1217	-3.28379e-08
															0.1218	-2.51605e-09
															0.1219	-2.84122e-09
															0.122	-3.31374e-08
															0.1221	5.08044e-09
															0.1222	-3.93654e-08
															0.1223	1.56724e-08
															0.1224	-2.99703e-08
															0.1225	-3.15606e-09
															0.1226	-3.49181e-08
															0.1227	2.02488e-08
															0.1228	-1.41919e-08
															0.1229	-1.62237e-08
															0.123	-1.89198e-08
															0.1231	-7.69224e-09
															0.1232	2.46175e-08
															0.1233	-3.44876e-08
															0.1234	-4.38943e-09
															0.1235	-3.69481e-08
															0.1236	1.3027e-08
															0.1237	-2.42253e-08
															0.1238	6.81571e-10
															0.1239	-2.36283e-08
															0.124	2.05367e-08
															0.1241	6.21989e-09
															0.1242	-1.43956e-08
															0.1243	-1.57015e-08
															0.1244	-1.64529e-08
															0.1245	-6.04984e-09
															0.1246	-4.32504e-10
															0.1247	-8.453e-09
															0.1248	-7.9313e-09
															0.1249	-9.54422e-09
															0.125	-4.71009e-08
															0.1251	-1.60631e-08
															0.1252	-1.59166e-08
															0.1253	5.21782e-09
															0.1254	-2.76274e-08
															0.1255	-1.7773e-08
															0.1256	1.58707e-08
															0.1257	-6.5416e-09
															0.1258	-1.71248e-08
															0.1259	-8.68861e-09
															0.126	8.22925e-10
															0.1261	-2.05281e-08
															0.1262	-7.12364e-09
															0.1263	-3.08478e-08
															0.1264	-1.05175e-08
															0.1265	1.4157e-08
															0.1266	-2.71851e-08
															0.1267	-7.98065e-09
															0.1268	-2.95284e-08
															0.1269	1.55006e-08
															0.127	-1.41398e-08
															0.1271	-7.93103e-09
															0.1272	-2.94743e-08
															0.1273	-2.64477e-08
															0.1274	9.56536e-09
															0.1275	-2.06911e-08
															0.1276	-3.61617e-08
															0.1277	-1.85588e-08
															0.1278	-2.42921e-09
															0.1279	-8.35238e-08
															0.128	-1.70487e-08
															0.1281	-2.09959e-08
															0.1282	5.99686e-09
															0.1283	-2.8049e-08
															0.1284	-6.07177e-09
															0.1285	-2.62075e-08
															0.1286	2.30795e-08
															0.1287	-3.68823e-08
															0.1288	-2.14867e-08
															0.1289	7.77147e-09
															0.129	-2.99232e-08
															0.1291	1.93203e-09
															0.1292	-1.69235e-08
															0.1293	-2.13241e-08
															0.1294	-9.62198e-09
															0.1295	5.6079e-09
															0.1296	-1.18657e-08
															0.1297	-2.57567e-08
															0.1298	-9.08975e-09
															0.1299	-1.66971e-08
															0.13	-3.76793e-08
															0.1301	1.85785e-08
															0.1302	-3.40346e-09
															0.1303	-1.94849e-08
															0.1304	-3.09586e-08
															0.1305	-5.56451e-09
															0.1306	-2.74161e-08
															0.1307	-2.89626e-10
															0.1308	8.12075e-09
															0.1309	-4.6679e-09
															0.131	-2.41639e-08
															0.1311	-3.65912e-08
															0.1312	2.29407e-08
															0.1313	-3.86056e-08
															0.1314	-1.39017e-08
															0.1315	-5.36187e-08
															0.1316	2.79109e-08
															0.1317	-2.6921e-08
															0.1318	-1.71139e-08
															0.1319	-1.85111e-08
															0.132	-1.61245e-08
															0.1321	1.90589e-08
															0.1322	-4.42489e-08
															0.1323	-1.36573e-08
															0.1324	-5.68884e-09
															0.1325	2.06997e-08
															0.1326	-2.83987e-08
															0.1327	-5.08175e-08
															0.1328	-4.53277e-09
															0.1329	-4.05823e-09
															0.133	5.25604e-09
															0.1331	-4.74815e-08
															0.1332	-2.95852e-08
															0.1333	5.04951e-09
															0.1334	-6.78245e-09
															0.1335	-3.01544e-08
															0.1336	-6.21848e-08
															0.1337	-4.4452e-09
															0.1338	-2.00858e-08
															0.1339	6.27672e-09
															0.134	-3.01217e-08
															0.1341	-1.59423e-08
															0.1342	4.9424e-09
															0.1343	-1.63651e-08
															0.1344	-2.3486e-08
															0.1345	-2.4468e-08
															0.1346	-2.00694e-08
															0.1347	5.12197e-09
															0.1348	3.51058e-09
															0.1349	-4.84535e-09
															0.135	-2.43358e-08
															0.1351	-8.66377e-09
															0.1352	7.27382e-09
															0.1353	-1.43647e-08
															0.1354	-1.79146e-08
															0.1355	-5.62658e-08
															0.1356	1.16321e-08
															0.1357	-9.48659e-09
															0.1358	-1.65506e-08
															0.1359	-3.52196e-08
															0.136	2.68365e-08
															0.1361	-7.8634e-09
															0.1362	-3.50911e-09
															0.1363	-4.05949e-08
															0.1364	-1.54912e-08
															0.1365	4.3862e-08
															0.1366	-6.15628e-08
															0.1367	-2.19368e-08
															0.1368	-4.71387e-09
															0.1369	2.66331e-08
															0.137	-1.36959e-08
															0.1371	-2.1174e-08
															0.1372	-5.66003e-09
															0.1373	2.5678e-09
															0.1374	7.88699e-09
															0.1375	-4.13064e-08
															0.1376	-1.4651e-09
															0.1377	-3.25846e-08
															0.1378	1.04657e-08
															0.1379	-2.19331e-08
															0.138	-1.10639e-08
															0.1381	-2.05651e-08
															0.1382	5.43098e-09
															0.1383	2.33971e-08
															0.1384	-2.08301e-08
															0.1385	1.09515e-08
															0.1386	-2.33053e-08
															0.1387	1.78304e-08
															0.1388	-5.49572e-08
															0.1389	-2.86977e-08
															0.139	-3.44008e-08
															0.1391	-1.7871e-08
															0.1392	-2.13391e-08
															0.1393	-2.55701e-08
															0.1394	-2.93045e-08
															0.1395	2.11218e-08
															0.1396	-8.5036e-09
															0.1397	-3.83934e-08
															0.1398	-3.16911e-09
															0.1399	1.15823e-09
															0.14	-2.84393e-08
															0.1401	-1.01488e-08
															0.1402	-4.81733e-09
															0.1403	-4.07923e-09
															0.1404	2.74235e-08
															0.1405	-1.47935e-08
															0.1406	-3.25326e-08
															0.1407	-1.98787e-08
															0.1408	3.31689e-09
															0.1409	2.46703e-08
															0.141	-3.06733e-08
															0.1411	-7.68244e-09
															0.1412	1.74721e-08
															0.1413	1.17247e-08
															0.1414	-2.45e-08
															0.1415	1.42377e-08
															0.1416	-5.58021e-09
															0.1417	-4.64981e-09
															0.1418	-1.49663e-08
															0.1419	-2.00689e-08
															0.142	-3.13052e-08
															0.1421	-1.55982e-08
															0.1422	1.6011e-09
															0.1423	-4.31019e-08
															0.1424	-1.29839e-08
															0.1425	-3.11998e-08
															0.1426	2.00919e-08
															0.1427	-1.59593e-08
															0.1428	-1.7237e-08
															0.1429	-8.03178e-09
															0.143	-1.56644e-08
															0.1431	1.3142e-08
															0.1432	-3.81633e-08
															0.1433	-1.09471e-08
															0.1434	3.51886e-09
															0.1435	5.10177e-09
															0.1436	-3.98763e-08
															0.1437	-3.20395e-09
															0.1438	-1.76627e-08
															0.1439	2.11876e-08
															0.144	-1.70478e-08
															0.1441	-2.37978e-08
															0.1442	-2.52879e-08
															0.1443	1.02485e-08
															0.1444	2.06345e-09
															0.1445	-5.07111e-08
															0.1446	-7.06181e-08
															0.1447	-2.1617e-08
															0.1448	-2.97893e-09
															0.1449	-4.59821e-08
															0.145	-4.58923e-08
															0.1451	2.48259e-08
															0.1452	7.00164e-09
															0.1453	-1.38622e-08
															0.1454	-1.4426e-08
															0.1455	-1.93237e-08
															0.1456	-8.97436e-09
															0.1457	1.11431e-09
															0.1458	-4.66406e-08
															0.1459	-7.93573e-10
															0.146	-1.50062e-08
															0.1461	1.35614e-08
															0.1462	-1.6431e-08
															0.1463	-1.21841e-08
															0.1464	-1.0987e-08
															0.1465	2.57813e-09
															0.1466	-1.14367e-08
															0.1467	-2.06966e-08
															0.1468	-6.50875e-09
															0.1469	-2.32819e-08
															0.147	-2.90263e-09
															0.1471	-4.21852e-08
															0.1472	-1.52444e-08
															0.1473	-1.11063e-08
															0.1474	-7.58659e-09
															0.1475	-3.79137e-08
															0.1476	-3.37518e-08
															0.1477	-2.99016e-08
															0.1478	-1.51623e-08
															0.1479	-3.03679e-08
															0.148	-9.83812e-09
															0.1481	-1.6436e-08
															0.1482	2.13564e-08
															0.1483	-2.21971e-08
															0.1484	-1.00812e-09
															0.1485	-1.74045e-08
															0.1486	1.23952e-08
															0.1487	2.21385e-08
															0.1488	-3.84317e-08
[truncated: 1 more rows]

## Sheet: Fig.4c - input signals
time	phi_mea(t)	phi_dot_mea(t)
0	-0.00892	0.01105
0.01	-0.09132	0.0041
0.02	-0.09356	-0.01541
0.03	-0.09881	-0.01503
0.04	-0.05777	-0.00254
0.05	-0.05103	0.0325
0.06	-0.05612	0.00717
0.07	-0.02646	-0.01327
0.08	-0.04043	0.01569
0.09	-0.04613	0.01122
0.1	-0.05144	-0.00484
0.11	-0.07459	0.02464
0.12	-0.05506	0.00789
0.13	-0.03684	-0.00415
0.14	-0.08679	0.01525
0.15	-0.03666	0.000397
0.16	-0.0986	0.01125
0.17	-0.02177	-0.00275
0.18	-0.09503	0.04701
0.19	-0.09039	-0.00492
0.2	-0.01529	0.00532
0.21	-0.04911	3.4772e-05
0.22	-0.05324	0.00542
0.23	-0.02233	0.00473
0.24	-0.0809	-0.00523
0.25	-0.05663	-0.00186
0.26	-0.12464	-0.01306
0.27	-0.12736	-0.00058
0.28	-0.05983	0.01473
0.29	-0.02526	0.03211
0.3	-0.0851	0.01801
0.31	-0.03218	0.02852
0.32	-0.02136	0.00143
0.33	-0.04157	-0.02502
0.34	-0.04207	-0.03682
0.35	-0.07166	0.00684
0.36	-0.04316	0.01429
0.37	-0.02875	0.02685
0.38	-0.06415	0.02361
0.39	-0.09227	0.02288
0.4	-0.07861	0.00651
0.41	-0.06206	0.00663
0.42	-0.09225	-0.01204
0.43	-0.06219	0.02658
0.44	-0.10302	-0.00465
0.45	-0.03948	0.000664
0.46	-0.02742	-0.01039
0.47	-0.03063	0.01566
0.48	-0.10431	0.01058
0.49	-0.03219	0.00469
0.5	-0.05978	0.01536
0.51	-0.0855	0.03112
0.52	-0.07078	-0.00642
0.53	-0.06411	-0.03312
0.54	-0.08493	-0.03658
0.55	-0.09151	0.04305
0.56	-0.08756	0.03466
0.57	-0.09242	0.00542
0.58	-0.06321	-0.00869
0.59	-0.05658	-0.00921
0.6	-0.08637	-0.03044
0.61	-0.00204	0.02116
0.62	-0.06904	0.02897
0.63	-0.04233	0.00807
0.64	-0.02615	0.01019
0.65	-0.03407	0.0072
0.66	-0.10378	0.01236
0.67	-0.04205	-0.00777
0.68	-0.06371	-0.00631
0.69	-0.11886	-0.00238
0.7	-0.03605	0.01572
0.71	-0.05171	-0.00731
0.72	-0.06617	0.02542
0.73	-0.09754	-0.01029
0.74	-0.05036	0.00275
0.75	-0.0349	0.02241
0.76	-0.04044	-0.01497
0.77	-0.02203	-0.02257
0.78	-0.05467	0.02392
0.79	-0.05408	-0.00585
0.8	-0.05374	0.0017
0.81	-0.06674	0.00194
0.82	-0.06966	-0.00924
0.83	-0.06121	-0.00189
0.84	-0.07564	0.00499
0.85	-0.07717	0.0252
0.86	-0.01338	0.0628
0.87	-0.00939	0.00799
0.88	-0.0629	-0.03545
0.89	-0.09469	-0.02506
0.9	-0.06019	0.00956
0.91	-0.08116	0.02842
0.92	-0.05848	-0.00369
0.93	-0.05223	0.01491
0.94	-0.00828	-0.00362
0.95	-0.04905	-0.01448
0.96	-0.06584	0.01886
0.97	-0.05583	-0.00305
0.98	-0.10261	-0.02089
0.99	-0.07502	0.00197
1	-0.09738	0.00884
1.01	-0.06811	0.01994
1.02	-0.05366	0.01936
1.03	-0.02615	0.02121
1.04	-0.06316	0.01625
1.05	-0.05662	-0.02433
1.06	-0.06631	0.01171
1.07	-0.06912	0.02098
1.08	-0.12518	-0.00761
1.09	-0.06489	0.01477
1.1	-0.08315	-0.000948
1.11	-0.01038	-0.00602
1.12	-0.06383	0.01572
1.13	-0.03594	0.02742
1.14	-0.07437	-0.03415
1.15	-0.05504	-0.01214
1.16	-0.07587	-0.00512
1.17	-0.05588	0.01452
1.18	-0.02129	0.01379
1.19	-0.07463	0.01984
1.2	-0.06458	-0.01937
1.21	-0.06136	-0.01255
1.22	-0.05102	0.02329
1.23	-0.0501	0.000886
1.24	-0.02572	0.01042
1.25	-0.0532	-0.000592
1.26	-0.06265	7.0942e-05
1.27	-0.04533	-0.02038
1.28	-0.03157	0.01633
1.29	-0.06268	0.02069
1.3	-0.05287	0.01374
1.31	-0.02033	-0.01221
1.32	-0.10477	-0.01245
1.33	-0.07436	-0.02275
1.34	-0.04246	0.00426
1.35	-0.07109	0.00758
1.36	-0.04996	-0.00278
1.37	-0.02988	-0.000364
1.38	0	0.00495
1.39	-0.07627	0.01163
1.4	-0.03989	-0.01097
1.41	-0.05309	-0.00824
1.42	-0.03624	0.00416
1.43	-0.01589	0.02392
1.44	-0.06672	-0.01167
1.45	-0.07825	0.01398
1.46	-0.08672	-0.00777
1.47	-0.09112	0.00139
1.48	-0.01017	0.00658
1.49	-0.01474	0.01032
1.5	-0.07291	0.02252
1.51	-0.10311	0.01931
1.52	-0.09688	-0.01386
1.53	-0.07632	0.00437
1.54	-0.04468	-0.00784
1.55	-0.09458	0.01278
1.56	-0.0382	0.00568
1.57	-0.09258	0.01584
1.58	-0.0558	-0.02391
1.59	-0.08579	0.00927
1.6	-0.11458	0.03259
1.61	-0.06941	-0.01344
1.62	-0.0981	0.00573
1.63	-0.08566	-0.000606
1.64	-0.04104	0.0031
1.65	-0.09714	0.01489
1.66	-0.0287	0.02076
1.67	-0.03218	0.01449
1.68	-0.07076	-0.01819
1.69	-0.08219	-0.01036
1.7	-0.06309	-0.03931
1.71	-0.06992	-0.02162
1.72	-0.04607	0.00373
1.73	-0.05524	0.02489
1.74	-0.10328	0.02025
1.75	-0.07949	0.02285
1.76	-0.09219	-0.00128
1.77	-0.09934	0.0044
1.78	-0.03602	-0.01134
1.79	-0.06257	-0.00301
1.8	-0.09319	-0.00143
1.81	-0.0782	0.01552
1.82	-0.06906	0.006
1.83	-0.04564	0.00466
1.84	-0.09231	0.00837
1.85	-0.06909	0.00779
1.86	-0.07708	0.00498
1.87	-0.03824	0.01152
1.88	-0.05563	0.01101
1.89	-0.05167	0.00148
1.9	-0.04356	-0.0064
1.91	-0.04399	-0.02483
1.92	-0.07589	0.02878
1.93	-0.07767	0.00513
1.94	-0.04037	0.02244
1.95	-0.03456	0.00697
1.96	-0.01988	-0.00053
1.97	-0.08546	0.01673
1.98	-0.03708	-0.00856
1.99	-0.09226	-0.0525
2	-0.06748	-0.00383
2.01	-0.06818	0.04328
2.02	-0.04407	-0.02656
2.03	-0.042	-0.01029
2.04	-0.09563	-0.00464
2.05	-0.05988	0.01606
2.06	-0.07323	-0.00483
2.07	-0.04319	0.02764
2.08	-0.09468	0.00868
2.09	-0.07659	0.01496
2.1	-0.07573	0.01479
2.11	-0.06222	0.01591
2.12	-0.03784	0.02099
2.13	-0.09004	0.00161
2.14	-0.06757	0.01708
2.15	-0.0233	-0.00475
2.16	-0.05123	-0.02645
2.17	-0.0458	0.03081
2.18	-0.04749	0.02011
2.19	-0.08524	0.02082
2.2	-0.05417	0.00766
2.21	-0.04799	-0.01985
2.22	-0.05704	-0.01117
2.23	-0.06159	0.01181
2.24	-0.11166	-0.00168
2.25	-0.10706	-0.01059
2.26	-0.08636	0.00177
2.27	-0.05416	-0.01044
2.28	-0.05341	-0.00563
2.29	-0.04866	0.02157
2.3	-0.02695	-0.0162
2.31	-0.06448	0.0038
2.32	-0.06103	0.00846
2.33	-0.032	0.02032
2.34	-0.05555	0.01012
2.35	-0.07837	0.01728
2.36	-0.09423	-0.02896
2.37	-0.05392	-0.02256
2.38	-0.01802	0.02155
2.39	-0.0913	-0.01511
2.4	-0.0677	0.00135
2.41	-0.06847	0.02599
2.42	-0.04843	0.02059
2.43	-0.06871	0.01799
2.44	-0.08496	0.01206
2.45	-0.04893	0.00896
2.46	-0.07634	0.01464
2.47	-0.06192	-0.00616
2.48	-0.14235	-0.01616
2.49	-0.07333	-0.00705
2.5	-0.05944	-0.0037
2.51	-0.07474	0.00819
2.52	-0.05204	0.01099
2.53	-0.06076	0.01516
2.54	-0.05797	-0.00815
2.55	-0.06448	0.00421
2.56	-0.07442	-0.01177
2.57	-0.00873	0.000242
2.58	-0.08975	0.01065
2.59	-0.03277	0.00423
2.6	-0.08412	0.01872
2.61	-0.02024	-0.05038
2.62	-0.03279	0.01224
2.63	-0.07431	0.04401
2.64	-0.04974	-0.00674
2.65	-0.03468	-0.01569
2.66	-0.08937	0.03828
2.67	-0.06367	0.01625
2.68	-0.06221	-0.00774
2.69	-0.08343	0.00516
2.7	-0.08951	-0.0267
2.71	-0.11242	-0.00902
2.72	-0.04673	0.02183
2.73	-0.06601	0.00525
2.74	-0.10599	0.0404
2.75	-0.07126	0.0242
2.76	-0.06761	-0.02169
2.77	-0.05617	-0.00736
2.78	-0.07136	0.00528
2.79	-0.0327	0.000332
2.8	-0.05364	-0.01152
2.81	-0.05438	0.000802
2.82	-0.06967	0.00714
2.83	-0.02693	0.01126
2.84	-0.09905	0.00394
2.85	-0.05031	-0.00575
2.86	-0.05935	0.02449
2.87	-0.03074	-0.0022
2.88	-0.06978	0.00489
2.89	-0.08544	-0.00166
2.9	-0.05995	-0.00737
2.91	-0.04123	0.01658
2.92	-0.05722	0.0112
2.93	-0.03783	6.47816e-05
2.94	-0.05587	0.01923
2.95	-0.10667	-0.0016
2.96	-0.07199	-0.00968
2.97	-0.05518	-0.00263
2.98	-0.05155	0.02078
2.99	-0.04162	0.0054
3	-0.06855	0.00635
3.01	-0.04611	0.00237
3.02	-0.08418	-0.01317
3.03	-0.07779	0.000774
3.04	-0.07555	0.00716
3.05	-0.06172	0.03143
3.06	-0.04786	0.005
3.07	-0.05437	-0.01868
3.08	-0.06076	0.01522
3.09	-0.08517	-0.02347
3.1	-0.05781	0.00534
3.11	-0.04232	0.01044
3.12	-0.04822	0.01425
3.13	-0.12669	0.00592
3.14	-0.03176	0.0046
3.15	-0.08099	-0.00242
3.16	-0.05444	0.03238
3.17	-0.06583	0.00735
3.18	-0.06308	0.00156
3.19	-0.06017	-0.00308
3.2	-0.06781	-0.01502
3.21	-0.0691	-0.02705
3.22	-0.05559	0.01264
3.23	-0.07362	-0.01664
3.24	-0.02539	0.03937
3.25	-0.05554	0.00556
3.26	-0.05135	0.01228
3.27	-0.05168	-0.01401
3.28	-0.05743	-0.00572
3.29	-0.05116	0.01157
3.3	-0.02731	0.03342
3.31	-0.08664	-0.00729
3.32	-0.04367	0.01574
3.33	-0.04084	0.00311
3.34	-0.12245	0.0023
3.35	-0.05572	-0.00549
3.36	-0.08776	0.01989
3.37	-0.06644	0.04699
3.38	-0.07279	0.01042
3.39	-0.06464	0.00483
3.4	-0.04654	0.01433
3.41	-0.0665	-0.0079
3.42	-0.06291	-0.01891
3.43	-0.11177	0.0054
3.44	-0.08378	0.00384
3.45	-0.05406	-0.00619
3.46	-0.04033	-0.000618
3.47	-0.09456	0.00575
3.48	-0.08456	0.01265
3.49	-0.06643	-0.0089
3.5	-0.07675	0.00748
3.51	-0.053	0.01594
3.52	-0.03807	0.00358
3.53	-0.05717	0.01737
3.54	-0.04773	0.01897
3.55	-0.06243	-0.00252
3.56	-0.07899	-0.01596
3.57	-0.05433	0.01045
3.58	-0.05577	0.02783
3.59	-0.06277	-0.00931
3.6	-0.02293	-0.01692
3.61	-0.06368	0.01754
3.62	-0.07289	0.01406
3.63	-0.07193	-0.01033
3.64	-0.04666	0.00966
3.65	-0.01884	0.02253
3.66	-0.09925	-0.00376
3.67	-0.07185	0.00216
3.68	-0.05714	-0.02099
3.69	-0.03985	-0.00249
3.7	-0.02882	0.01546
3.71	-0.03313	0.0223
3.72	-0.03662	0.01077
3.73	-0.05731	-0.01562
3.74	-0.05241	0.00508
3.75	-0.10353	0.01043
3.76	-0.05076	0.02124
3.77	-0.08721	0.00838
3.78	-0.03374	-0.02165
3.79	-0.06873	0.05262
3.8	-0.09236	0.02822
3.81	-0.03271	0.0488
3.82	-0.0577	-0.00632
3.83	-0.03347	-0.00648
3.84	-0.05191	-0.0155
3.85	-0.05327	0.00775
3.86	-0.07288	-0.02062
3.87	-0.07054	-0.00553
3.88	-0.05258	0.01712
3.89	-0.05436	-0.02552
3.9	-0.04892	0.00904
3.91	-0.02691	0.0238
3.92	-0.09997	-0.01542
3.93	-0.07872	0.0005
3.94	-0.09059	0.00619
3.95	-0.08412	0.02743
3.96	-0.09279	-0.00183
3.97	-0.02353	-0.00798
3.98	-0.039	-0.02356
3.99	-0.06891	-0.0209
4	-0.02321	0.04401
4.01	-0.01774	0.01361
4.02	-0.02554	0.000655
4.03	-0.04291	-0.01519
4.04	-0.08568	0.00833
4.05	-0.04358	0.01639
4.06	-0.07921	0.00359
4.07	-0.02349	-0.00855
4.08	-0.0779	0.00421
4.09	-0.09033	0.01325
4.1	-0.07246	0.00594
4.11	-0.07068	0.02687
4.12	-0.10686	0.01429
4.13	-0.04672	-0.00089
4.14	-0.05974	-0.00915
4.15	-0.03451	-0.01683
4.16	-0.08503	0.00254
4.17	-0.07587	0.00084
4.18	-0.0755	0.00355
4.19	-0.09109	0.03909
4.2	-0.05825	0.02459
4.21	-0.0826	0.000718
4.22	-0.09305	0.00722
4.23	-0.05505	0.00859
4.24	-0.0305	-0.000251
4.25	-0.04123	-0.0068
4.26	-0.05862	-0.0115
4.27	-0.08586	0.01367
4.28	-0.03278	0.03606
4.29	-0.05826	0.00712
4.3	-0.07662	0.01153
4.31	-0.02897	0.00961
4.32	-0.06844	0.00812
4.33	-0.05187	0.00318
4.34	-0.07637	-0.01135
4.35	-0.05033	-0.00625
4.36	-0.01705	0.000648
4.37	-0.04506	0.02531
4.38	-0.01077	0.02382
4.39	-0.06272	-0.01564
4.4	-0.02698	-0.00769
4.41	-0.0459	-0.02081
4.42	-0.02868	0.00747
4.43	-0.05823	0.00026
4.44	-0.04174	0.024
4.45	-0.11849	0.03636
4.46	-0.07709	0.02056
4.47	-0.06032	0.00189
4.48	-0.05077	-0.00231
4.49	-0.09477	0.00215
4.5	-0.05693	0.03304
4.51	-0.07478	0.03488
4.52	-0.08391	0.01656
4.53	-0.05788	-0.02756
4.54	-0.09621	-0.01074
4.55	-0.06753	-0.00399
4.56	-0.05962	0.00201
4.57	-0.04614	0.01253
4.58	-0.0777	0.03112
4.59	-0.08824	0.00974
4.6	-0.05514	0.01515
4.61	-0.0313	0.01779
4.62	-0.06301	0.00784
4.63	-0.05523	0.000609
4.64	-0.0305	0.03069
4.65	-0.03283	0.01243
4.66	-0.11325	0.00918
4.67	-0.05448	0.01878
4.68	-0.12999	-0.00978
4.69	-0.05463	0.00942
4.7	-0.05782	0.01172
4.71	-0.03106	0.00899
4.72	-0.11349	0.000895
4.73	-0.0454	0.01557
4.74	-0.07483	0.00956
4.75	-0.05191	-0.02041
4.76	-0.00928	0.02774
4.77	-0.05165	-0.00016
4.78	-0.05972	-0.0197
4.79	-0.02715	0.02697
4.8	-0.04999	0.01116
4.81	-0.04379	-0.01079
4.82	-0.05292	-0.01145
4.83	-0.04305	0.00323
4.84	-0.04818	0.03616
4.85	-0.1095	-0.02472
4.86	-0.02279	-0.01048
4.87	-0.04474	0.01448
4.88	-0.0576	0.02165
4.89	-0.081	0.01249
4.9	-0.07941	0.02079
4.91	-0.06089	0.00205
4.92	-0.08788	0.00758
4.93	-0.05611	-0.00831
4.94	-0.10887	-0.02845
4.95	-0.08518	0.00494
4.96	-0.08031	0.03985
4.97	-0.03337	0.02506
4.98	-0.04055	0.02519
4.99	-0.04186	-0.00597
5	-0.08326	0.00332
5.01	-0.04546	0.00533
5.02	-0.10534	-0.01529
5.03	-0.05421	0.00725
5.04	-0.07165	0.00975
5.05	-0.0485	0.00389
5.06	-0.11485	0.02546
5.07	-0.04175	-0.00305
5.08	-0.09477	-0.01984
5.09	-0.06769	0.02533
5.1	-0.08874	0.02695
5.11	-0.06095	0.0235
5.12	-0.06431	-0.00436
5.13	-0.10088	-0.00658
5.14	-0.09553	0.01688
5.15	-0.074	0.00324
5.16	-0.05971	-0.01647
5.17	-0.10153	0.01662
5.18	-0.02357	-0.00818
5.19	-0.07416	-0.00438
5.2	-0.0555	-0.01835
5.21	-0.12116	0.03184
5.22	-0.05451	0.00561
5.23	-0.02588	0.01609
5.24	-0.04768	-0.00577
5.25	-0.03031	0.01592
5.26	-0.02933	-0.01112
5.27	-0.05119	-0.01166
5.28	-0.05459	-0.03259
5.29	-0.05462	0.00318
5.3	-0.05551	0.01682
5.31	-0.06193	0.03672
5.32	-0.05888	0.01278
5.33	-0.08687	0.01257
5.34	-0.06649	-0.00468
5.35	-0.0834	0.02309
5.36	-0.05353	0.00368
5.37	-0.02988	-0.00768
5.38	-0.06451	0.00753
5.39	-0.10514	0.0093
5.4	-0.02208	-0.00897
5.41	-0.0737	-0.01801
5.42	-0.04863	0.0085
5.43	-0.06803	0.0244
5.44	-0.11471	0.01244
5.45	-0.05121	-0.01678
5.46	-0.04555	0.01841
5.47	-0.07929	0.000375
5.48	-0.04088	-0.01599
5.49	-0.09397	0.00301
5.5	-0.05232	0.0153
5.51	-0.06627	0.058
5.52	-0.13108	0.02947
5.53	-0.10396	-0.03684
5.54	-0.06897	-0.01988
5.55	-0.07699	0.01264
5.56	-0.08512	0.02109
5.57	-0.05021	-0.00576
5.58	-0.05017	0.01007
5.59	-0.10831	0.0066
5.6	-0.06493	0.01726
5.61	-0.08901	0.00825
5.62	-0.07286	0.01492
5.63	-0.07215	-0.0225
5.64	-0.08745	-0.0276
5.65	-0.03374	0.02539
5.66	-0.06359	0.01271
5.67	-0.07041	0.02791
5.68	-0.04705	0.00668
5.69	-0.01747	0.00118
5.7	-0.04968	-0.01286
5.71	-0.08221	-0.00316
5.72	-0.06884	-0.01492
5.73	-0.05937	-0.0046
5.74	-0.07444	0.02469
5.75	-0.05666	0.02198
5.76	-0.05784	0.00105
5.77	-0.0774	-0.00568
5.78	-0.05484	0.02214
5.79	-0.10771	-0.01969
5.8	-0.05432	0.02849
5.81	-0.07692	0.01485
5.82	-0.02456	-0.00592
5.83	-0.00964	0.00693
5.84	-0.0344	0.00721
5.85	-0.12494	0.00826
5.86	-0.0401	0.00432
5.87	-0.06818	-0.0172
5.88	-0.05301	0.03372
5.89	-0.05432	-0.01292
5.9	-0.04927	0.00169
5.91	-0.03324	0.00658
5.92	-0.04256	0.02251
5.93	-0.072	0.03909
5.94	-0.051	0.02637
5.95	-0.08374	0.000922
5.96	-0.05841	0.01257
5.97	-0.03861	-0.02149
5.98	-0.0862	-0.01571
5.99	-0.07422	-0.02029
6	-0.05385	0.00251
6.01	-0.04704	0.000164
6.02	-0.07371	0.00726
6.03	-0.11528	0.03036
6.04	-0.08349	0.02035
6.05	-0.07417	-0.0164
6.06	-0.05283	0.01172
6.07	-0.00972	0.01837
6.08	-0.06417	0.000984
6.09	-0.07338	-0.0027
6.1	-0.08057	0.00918
6.11	-0.04292	0.01594
6.12	-0.0528	-0.01345
6.13	-0.06296	-0.01303
6.14	-0.06718	-0.01485
6.15	-0.0333	-0.00624
6.16	-0.10818	-0.00251
6.17	-0.05342	0.0014
6.18	-0.0413	-0.00157
6.19	-0.04543	0.01547
6.2	-0.07957	0.02643
6.21	-0.03649	0.00188
6.22	-0.0221	0.000744
6.23	-0.10448	-0.00447
6.24	-0.0391	0.01072
6.25	-0.06496	0.0074
6.26	-0.04188	-0.00187
6.27	-0.03532	2.04365e-05
6.28	-0.036	0.00927
6.29	-0.05336	0.02168
6.3	-0.02356	-0.01179
6.31	-0.06316	-0.03067
6.32	-0.06933	-0.01362
6.33	-0.06038	0.02353
6.34	0.00939	-0.00991
6.35	-0.07897	0.00485
6.36	-0.05739	-0.02325
6.37	-0.04364	0.00569
6.38	-0.06679	0.00835
6.39	-0.0892	0.01095
6.4	-0.1033	0.02313
6.41	-0.06859	0.03184
6.42	-0.02683	-0.00446
6.43	-0.0406	0.00683
6.44	-0.04844	0.01908
6.45	-0.01341	0.02156
6.46	-0.09861	-0.0103
6.47	-0.02061	0.00181
6.48	-0.07267	-0.01758
6.49	-0.00913	-0.01609
6.5	-0.05283	0.01421
6.51	-0.06368	0.00581
6.52	-0.04559	-0.0094
6.53	-0.06049	-0.00162
6.54	-0.03869	0.01167
6.55	-0.02453	0.01325
6.56	-0.07775	0.03034
6.57	-0.03961	0.02029
6.58	-0.05826	0.01424
6.59	-0.02612	0.01361
6.6	-0.05049	0.00548
6.61	-0.05624	0.00303
6.62	-0.03753	-0.00301
6.63	-0.05799	-9.13016e-05
6.64	-0.08576	0.01123
6.65	-0.07022	0.00721
6.66	-0.11823	-0.00855
6.67	-0.03247	-0.02932
6.68	-0.02003	0.02334
6.69	-0.06863	0.00588
6.7	-0.06248	0.00836
6.71	-0.02526	-0.00424
6.72	-0.04939	0.03688
6.73	-0.06632	0.01291
6.74	-0.06427	-0.01148
6.75	-0.069	0.01648
6.76	-0.04457	-0.00532
6.77	-0.06773	0.0052
6.78	-0.04482	-0.0146
6.79	-0.0628	0.00101
6.8	-0.05908	0.0132
6.81	-0.06449	0.00102
6.82	-0.05	0.00609
6.83	-0.05261	0.01442
6.84	-0.07005	-0.0247
6.85	-0.0519	-0.04168
6.86	-0.06113	0.05471
6.87	-0.07862	0.04027
6.88	-0.03566	0.00927
6.89	-0.0519	0.00864
6.9	-0.08643	-0.00641
6.91	-0.05465	0.00292
6.92	-0.05903	-0.00683
6.93	-0.02998	-0.00623
6.94	-0.04071	0.00986
6.95	-0.04164	0.01773
6.96	-0.02985	0.00279
6.97	-0.02679	-0.00334
6.98	-0.04467	-0.000465
6.99	-0.06022	0.00968
7	-0.0647	0.0075
7.01	-0.04228	0.02159
7.02	-0.0415	0.0246
7.03	-0.1408	-0.00808
7.04	-0.0885	-0.03237
7.05	-0.05037	0.01477
7.06	-0.08133	0.02167
7.07	-0.03667	0.00647
7.08	-0.0533	-0.01972
7.09	-0.08594	0.00317
7.1	-0.06932	0.02035
7.11	-0.04633	0.02626
7.12	-0.02635	0.00976
7.13	-0.04249	-0.01256
7.14	-0.05089	2.25791e-05
7.15	-0.02321	0.00662
7.16	-0.08055	0.02667
7.17	-0.01108	0.04111
7.18	-0.03727	-0.01424
7.19	-0.0655	-0.0212
7.2	-0.04602	0.00777
7.21	-0.0807	-0.00287
7.22	-0.06784	0.00231
7.23	-0.03988	-0.02191
7.24	-0.01026	0.00827
7.25	-0.0735	0.00343
7.26	-0.0585	0.00948
7.27	-0.02311	0.00131
7.28	-0.08023	-0.00233
7.29	-0.05267	0.02534
7.3	-0.02363	0.0066
7.31	-0.06017	0.01355
7.32	-0.08367	0.02252
7.33	-0.07698	-0.00109
7.34	-0.02109	-0.03283
7.35	-0.06119	-0.01491
7.36	-0.03409	-0.02435
7.37	-0.09483	-0.00683
7.38	-0.06461	-0.00412
7.39	-0.02847	0.01121
7.4	-0.04973	-0.00931
7.41	-0.06938	-0.0125
7.42	-0.07385	0.02318
7.43	-0.02912	0.00962
7.44	-0.03394	0.02316
7.45	-0.02577	0.02115
7.46	-0.05694	-0.01365
7.47	-0.07707	-0.02841
7.48	-0.04599	0.01852
7.49	-0.0675	0.02083
7.5	-0.03879	0.02325
7.51	-0.05157	-0.02075
7.52	-0.10577	0.01031
7.53	-0.05322	-0.02064
7.54	-0.04835	-0.00129
7.55	-0.05153	0.00417
7.56	-0.08166	-0.01872
7.57	-0.08104	0.01152
7.58	-0.07682	0.00688
7.59	-0.07073	0.00814
7.6	-0.03664	0.00752
7.61	-0.04224	-0.00844
7.62	-0.05039	-0.0111
7.63	-0.03604	-0.03693
7.64	-0.07309	-0.04117
7.65	-0.0499	0.00744
7.66	-0.09707	0.00249
7.67	-0.06043	-0.0201
7.68	-0.03457	-0.00365
7.69	-0.03878	-0.01659
7.7	-0.06413	-0.02947
7.71	-0.07234	-0.00948
7.72	-0.03423	0.00913
7.73	-0.03	-0.02093
7.74	-0.07521	-0.03118
7.75	-0.07528	-0.03822
7.76	-0.04141	-0.02093
7.77	-0.03351	-0.01484
7.78	-0.04327	-0.02696
7.79	-0.04668	-0.04747
7.8	-0.08395	-0.05619
7.81	-0.02287	-0.02713
7.82	-0.05578	-0.02816
7.83	-0.06289	-0.02531
7.84	-0.05274	-0.0249
7.85	-0.1046	-0.0392
7.86	-0.04406	-0.0118
7.87	-0.07866	-0.04576
7.88	-0.05455	-0.04921
7.89	-0.05561	-0.03167
7.9	-0.07972	-0.03586
7.91	-0.04776	-0.03927
7.92	-0.02183	-0.04215
7.93	-0.03988	-0.0562
7.94	-0.04215	-0.02608
7.95	-0.05961	-0.04034
7.96	-0.04927	-0.06073
7.97	0	-0.07276
7.98	-0.06761	-0.07151
7.99	-0.0403	-0.02563
8	-0.05727	-0.06686
8.01	-0.02563	-0.06733
8.02	-0.05027	-0.058
8.03	-0.1123	-0.05982
8.04	-0.03466	-0.05415
8.05	-0.01037	-0.06369
8.06	-0.01882	-0.08653
8.07	-0.00914	-0.0708
8.08	-0.04675	-0.03915
8.09	-0.03497	-0.09347
8.1	-0.03751	-0.086
8.11	-0.05693	-0.06
8.12	-0.05035	-0.06194
8.13	-0.06965	-0.08474
8.14	-0.06384	-0.08277
8.15	-0.09664	-0.11128
8.16	-0.01157	-0.09697
8.17	-0.04769	-0.1026
8.18	-0.02664	-0.0855
8.19	-0.05529	-0.11904
8.2	-0.01111	-0.0916
8.21	-0.01169	-0.09291
8.22	-0.02731	-0.10491
8.23	0.00735	-0.1037
8.24	-0.03067	-0.06724
8.25	-0.0204	-0.11318
8.26	-0.07522	-0.12423
8.27	-0.02596	-0.11903
8.28	0	-0.10908
8.29	-0.04422	-0.13714
8.3	-0.01837	-0.11165
8.31	0.01617	-0.1137
8.32	-0.01202	-0.10119
8.33	-0.01935	-0.10894
8.34	-0.04372	-0.1164
8.35	-0.01012	-0.1224
8.36	0.00678	-0.10984
8.37	-0.01983	-0.12901
8.38	-0.04866	-0.14938
8.39	0	-0.10773
8.4	-0.02786	-0.09122
8.41	0	-0.13205
8.42	-0.02242	-0.12411
8.43	0.0103	-0.10172
8.44	0.01588	-0.12782
8.45	0.02639	-0.10143
8.46	0.01093	-0.11822
8.47	0	-0.13239
8.48	-0.03627	-0.1152
8.49	0.02713	-0.09432
8.5	0.00725	-0.10662
8.51	0	-0.12468
8.52	-0.01992	-0.11738
8.53	-0.01862	-0.1372
8.54	-0.02392	-0.10958
8.55	0	-0.1152
8.56	-0.01146	-0.1128
8.57	0.0075	-0.11282
8.58	0.0412	-0.1404
8.59	0.01741	-0.13659
8.6	0.02946	-0.08588
8.61	-0.02906	-0.11291
8.62	0.00678	-0.10195
8.63	0.00738	-0.13246
8.64	0.04078	-0.128
8.65	0.052	-0.11474
8.66	0.04375	-0.0852
8.67	0.06109	-0.09838
8.68	0.01837	-0.10682
8.69	0.05001	-0.12368
8.7	0.01904	-0.12059
8.71	0.02462	-0.11831
8.72	0.05134	-0.07608
8.73	0.00657	-0.08137
8.74	0.02249	-0.126
8.75	0.02665	-0.084
8.76	0.01806	-0.08768
8.77	0.0471	-0.1344
8.78	0.01663	-0.09906
8.79	0.00631	-0.1048
8.8	0.03174	-0.08792
8.81	0.03729	-0.1008
8.82	0.03567	-0.0948
8.83	0.04816	-0.06173
8.84	0.08667	-0.05648
8.85	0.05393	-0.06512
8.86	0.03897	-0.066
8.87	0.05265	-0.07851
8.88	0.04664	-0.10522
8.89	0.00595	-0.06988
8.9	0.06726	-0.0868
8.91	0.0554	-0.06178
8.92	0.05999	-0.0664
8.93	0.04836	-0.07593
8.94	0.01894	-0.02236
8.95	0.05238	-0.0736
8.96	0.02229	-0.0802
8.97	0.03692	-0.03756
8.98	0.04068	-0.08014
8.99	0.05363	-0.05174
9	0.04699	-0.01348
9.01	0.0058	-0.03472
9.02	0.04063	-0.02428
9.03	0.0058	-0.02406
9.04	0.05958	-0.01603
9.05	0.01726	-0.03858
9.06	0.05389	-0.04158
9.07	0.05942	-0.00903
9.08	0.04347	0.01487
9.09	0.03439	-0.00135
9.1	0.09432	0.01328
9.11	0.02983	-0.01647
9.12	0.07674	0.00608
9.13	0.14591	0.00764
9.14	0.02784	-0.00471
9.15	0.05274	-0.01308
9.16	0.01909	0.01348
9.17	0.07857	0.01461
9.18	0.04249	0.01131
9.19	0.04554	0.02781
9.2	0.07388	0.0236
9.21	0.03479	0.02083
9.22	0.06913	0.04302
9.23	0.01629	0.05367
9.24	0.07307	0.05084
9.25	0.05105	0.06064
9.26	0.04145	0.05712
9.27	0.10459	0.06468
9.28	0.045	0.03431
9.29	0.07024	0.03715
9.3	0.07414	0.06092
9.31	0.03976	0.06579
9.32	0.02297	0.07407
9.33	0.03798	0.09201
9.34	0.0348	0.09964
9.35	0.09538	0.08758
9.36	0.04234	0.09179
9.37	0.02976	0.10385
9.38	0.06037	0.09969
9.39	0.03465	0.12824
9.4	0.01369	0.13272
9.41	0.11648	0.1406
9.42	0.05224	0.1368
9.43	0.03613	0.14592
9.44	0.05606	0.1664
9.45	0.07295	0.14584
9.46	0.03286	0.16954
9.47	0.02981	0.18062
9.48	0.02615	0.20062
9.49	0.03119	0.17062
9.5	0.015	0.17508
9.51	0.02959	0.1916
9.52	0.02796	0.2093
9.53	0.02691	0.21218
9.54	0.02437	0.22499
9.55	-0.0226	0.23347
9.56	0.03262	0.21326
9.57	0.01335	0.232
9.58	0.0334	0.24533
9.59	-0.00285	0.25033
9.6	0.02186	0.252
9.61	0.02548	0.2576
9.62	-0.00593	0.24601
9.63	0.00254	0.2627
9.64	-0.00597	0.25858
9.65	0.00262	0.31484
9.66	0.01264	0.29271
9.67	0.01011	0.29841
9.68	-0.03681	0.32151
9.69	-0.06198	0.31136
9.7	-0.04902	0.29649
9.71	-0.00589	0.30898
9.72	-0.01817	0.34846
9.73	-0.07571	0.354
9.74	-0.06369	0.35844
9.75	-0.02491	0.35481
9.76	-0.0246	0.33855
9.77	-0.06158	0.3435
9.78	-0.04035	0.3796
9.79	-0.05926	0.40132
9.8	-0.08122	0.38373
9.81	-0.0874	0.38106
9.82	-0.078	0.3882
9.83	-0.07059	0.3797
9.84	-0.05557	0.40933
9.85	-0.0799	0.3822
9.86	-0.07695	0.41466
9.87	-0.07905	0.41244
9.88	-0.08955	0.41644
9.89	-0.05943	0.40615
9.9	-0.06408	0.44413
9.91	-0.10812	0.44163
9.92	-0.04297	0.44268
9.93	-0.1114	0.41886
9.94	-0.10601	0.43191
9.95	-0.12942	0.43903
9.96	-0.06328	0.47514
9.97	-0.13011	0.4831
9.98	-0.16105	0.46117
9.99	-0.09945	0.472
10	-0.1114	0.486
10.01	-0.10602	0.49102
10.02	-0.13385	0.51929
10.03	-0.15609	0.51299
10.04	-0.17408	0.48657
10.05	-0.20786	0.467
10.06	-0.17106	0.50896
10.07	-0.17388	0.49165
10.08	-0.20009	0.4917
10.09	-0.1512	0.54501
10.1	-0.24043	0.51812
10.11	-0.17055	0.52661
10.12	-0.23617	0.54716
10.13	-0.16038	0.52099
10.14	-0.22201	0.56
10.15	-0.15552	0.5711
10.16	-0.27287	0.56298
10.17	-0.25256	0.55965
10.18	-0.20996	0.56114
10.19	-0.24026	0.54639
10.2	-0.2421	0.55512
10.21	-0.24469	0.53152
10.22	-0.22634	0.56069
10.23	-0.23925	0.55821
10.24	-0.29065	0.56162
10.25	-0.23684	0.59789
10.26	-0.44604	0.5916
10.27	-0.32536	0.55622
10.28	-0.27653	0.60045
10.29	-0.26178	0.57022
10.3	-0.20199	0.58623
10.31	-0.40819	0.57539
10.32	-0.4404	0.58101
10.33	-0.25923	0.57739
10.34	-0.32904	0.62334
10.35	-0.31468	0.62215
10.36	-0.43345	0.60017
10.37	-0.36645	0.59986
10.38	-0.26929	0.56899
10.39	-0.2604	0.59768
10.4	-0.25925	0.58874
10.41	-0.45355	0.588
10.42	-0.43114	0.59283
10.43	-0.37679	0.61185
10.44	-0.31007	0.59009
10.45	-0.36821	0.58318
10.46	-0.45453	0.584
10.47	-0.3482	0.60301
10.48	-0.3867	0.58642
10.49	-0.47363	0.56438
10.5	-0.39893	0.55007
10.51	-0.34802	0.59331
10.52	-0.46767	0.588
10.53	-0.44211	0.57334
10.54	-0.56738	0.604
10.55	-0.48216	0.62976
10.56	-0.6509	0.58598
10.57	-0.4668	0.56911
10.58	-0.54388	0.57984
10.59	-0.39205	0.57166
10.6	-0.37082	0.60572
10.61	-0.61419	0.58593
10.62	-0.41617	0.56703
10.63	-0.35398	0.57242
10.64	-0.49387	0.57226
10.65	-0.53356	0.57995
10.66	-0.49242	0.56969
10.67	-0.73212	0.57767
10.68	-0.60403	0.568
10.69	-0.45485	0.55301
10.7	-0.62463	0.58161
10.71	-0.44211	0.55264
10.72	-0.5051	0.54109
10.73	-0.52944	0.55043
10.74	-0.49287	0.56071
10.75	-0.56845	0.51725
10.76	-0.66178	0.51542
10.77	-0.57463	0.53363
10.78	-0.54396	0.51748
10.79	-0.59056	0.50424
10.8	-0.48827	0.48024
10.81	-0.60077	0.5273
10.82	-0.51611	0.50434
10.83	-0.71512	0.47506
10.84	-0.46557	0.46356
10.85	-0.60854	0.4869
10.86	-0.54605	0.45397
10.87	-0.63367	0.49985
10.88	-0.59437	0.44791
10.89	-0.63535	0.46022
10.9	-0.70913	0.44211
10.91	-0.64633	0.42652
10.92	-0.71885	0.4192
10.93	-0.74424	0.40706
10.94	-0.72807	0.44296
10.95	-0.72378	0.41143
10.96	-0.70473	0.39268
10.97	-0.73469	0.40239
10.98	-0.49349	0.39743
10.99	-0.79313	0.3787
11	-0.76779	0.38804
11.01	-0.74654	0.3824
11.02	-0.57946	0.32165
11.03	-0.72426	0.29328
11.04	-0.61129	0.3442
11.05	-0.73383	0.33201
11.06	-0.47314	0.33696
11.07	-0.86405	0.29338
11.08	-0.72051	0.30019
11.09	-0.54365	0.3089
11.1	-0.66805	0.2525
11.11	-0.63907	0.26421
11.12	-0.96463	0.26093
11.13	-0.84942	0.25178
11.14	-0.70712	0.23075
11.15	-0.76248	0.2424
11.16	-0.94864	0.1804
11.17	-0.51767	0.19435
11.18	-0.99077	0.19576
11.19	-0.76322	0.15503
11.2	-0.63167	0.16316
11.21	-0.69904	0.17415
11.22	-0.6873	0.11361
11.23	-0.89801	0.15475
11.24	-0.64329	0.14446
11.25	-0.65642	0.08578
11.26	-0.69282	0.05525
11.27	-0.88933	0.08679
11.28	-0.59959	0.06322
11.29	-0.80611	0.07034
11.3	-0.62653	0.05068
11.31	-0.7399	0.01137
11.32	-0.60093	0.02076
11.33	-0.62844	-0.00721
11.34	-0.64674	-0.00464
11.35	-0.73943	-0.01533
11.36	-0.66161	-0.0293
11.37	-0.60815	-0.0301
11.38	-0.59271	-0.03858
11.39	-0.78218	-0.02603
11.4	-0.88753	-0.07193
11.41	-0.60135	-0.07695
11.42	-0.79014	-0.10441
11.43	-0.67304	-0.12111
11.44	-0.8137	-0.11893
11.45	-0.78703	-0.1224
11.46	-0.65226	-0.14571
11.47	-0.75821	-0.1397
11.48	-0.61277	-0.16581
11.49	-0.72913	-0.18676
11.5	-0.70629	-0.20794
11.51	-0.62456	-0.19668
11.52	-0.81543	-0.21603
11.53	-0.7464	-0.1966
11.54	-0.80042	-0.25926
11.55	-0.81193	-0.30954
11.56	-0.6876	-0.30094
11.57	-0.77932	-0.31763
11.58	-0.6845	-0.34502
11.59	-0.72023	-0.35147
11.6	-0.75575	-0.3332
11.61	-0.54985	-0.384
11.62	-0.82744	-0.40745
11.63	-0.76781	-0.39901
11.64	-0.5772	-0.424
11.65	-0.67325	-0.4554
11.66	-0.60618	-0.47381
11.67	-0.60632	-0.472
11.68	-0.62966	-0.48475
11.69	-0.59513	-0.52499
11.7	-0.55722	-0.53044
11.71	-0.59194	-0.53173
11.72	-0.60378	-0.59727
11.73	-0.64253	-0.58534
11.74	-0.50008	-0.58846
11.75	-0.66828	-0.60539
11.76	-0.63416	-0.6
11.77	-0.73644	-0.62834
11.78	-0.63085	-0.67813
11.79	-0.51029	-0.70822
11.8	-0.51979	-0.69274
11.81	-0.44342	-0.70053
11.82	-0.54573	-0.69862
11.83	-0.52769	-0.71548
11.84	-0.59369	-0.74642
11.85	-0.67019	-0.76459
11.86	-0.59765	-0.78985
11.87	-0.70865	-0.77918
11.88	-0.40301	-0.8147
11.89	-0.59504	-0.828
11.9	-0.50364	-0.81946
11.91	-0.59192	-0.87422
11.92	-0.37176	-0.86544
11.93	-0.50517	-0.87427
11.94	-0.57947	-0.88648
11.95	-0.36649	-0.89037
11.96	-0.39403	-0.9272
11.97	-0.38278	-0.93811
11.98	-0.38388	-0.92792
11.99	-0.35684	-0.9982
12	-0.4111	-0.96681
12.01	-0.58608	-0.9696
12.02	-0.35017	-1.0103
12.03	-0.35507	-1.03681
12.04	-0.43939	-1.04706
12.05	-0.35313	-1.01339
12.06	-0.42554	-1.04052
12.07	-0.22234	-1.07571
12.08	-0.25765	-1.08668
12.09	-0.28643	-1.09655
12.1	-0.22383	-1.13987
12.11	-0.24531	-1.1065
12.12	-0.28146	-1.13316
12.13	-0.24668	-1.15702
12.14	-0.18461	-1.14346
12.15	-0.21229	-1.15681
12.16	-0.24233	-1.18031
12.17	-0.20151	-1.19254
12.18	-0.18834	-1.19974
12.19	-0.22056	-1.20836
12.2	-0.12243	-1.23021
12.21	-0.19286	-1.23701
12.22	-0.15681	-1.22697
12.23	-0.15836	-1.26118
12.24	-0.12673	-1.29461
12.25	-0.08964	-1.28569
12.26	-0.08257	-1.28141
12.27	-0.15456	-1.30114
12.28	-0.09073	-1.30294
12.29	-0.04821	-1.30836
12.3	-0.04923	-1.31836
12.31	-0.04604	-1.35802
12.32	-0.03417	-1.38208
12.33	-0.03257	-1.37334
12.34	-0.03168	-1.35623
12.35	0.01058	-1.3942
12.36	0.00531	-1.39032
12.37	0.04264	-1.43487
12.38	0.04334	-1.40888
12.39	0.04559	-1.408
12.4	0.1002	-1.4353
12.41	0.08954	-1.42504
12.42	0.09779	-1.44017
12.43	0.08971	-1.43053
12.44	0.18637	-1.419
12.45	0.10179	-1.45013
12.46	0.1573	-1.48614
12.47	0.17569	-1.47388
12.48	0.19438	-1.44529
12.49	0.18074	-1.46733
12.5	0.2164	-1.48988
12.51	0.24062	-1.4958
12.52	0.25581	-1.49365
12.53	0.22231	-1.50079
12.54	0.21365	-1.50438
12.55	0.29548	-1.49323
12.56	0.2796	-1.50915
12.57	0.33153	-1.53458
12.58	0.27463	-1.52673
12.59	0.29999	-1.52296
12.6	0.27727	-1.49372
12.61	0.4592	-1.49785
12.62	0.43673	-1.51693
12.63	0.52007	-1.50357
12.64	0.35087	-1.54887
12.65	0.35298	-1.5477
12.66	0.47901	-1.532
12.67	0.42164	-1.51351
12.68	0.48513	-1.51912
12.69	0.55244	-1.53459
12.7	0.40564	-1.50941
12.71	0.41993	-1.504
12.72	0.75649	-1.52999
12.73	0.62522	-1.53752
12.74	0.63272	-1.51314
12.75	0.85526	-1.51415
12.76	0.58451	-1.49301
12.77	0.70846	-1.50326
12.78	0.79765	-1.52976
12.79	0.54922	-1.52992
12.8	0.4989	-1.5148
12.81	0.65211	-1.508
12.82	0.48957	-1.48882
12.83	0.88866	-1.49684
12.84	0.57846	-1.50171
12.85	0.70478	-1.49648
12.86	0.60347	-1.49493
12.87	0.66353	-1.45969
12.88	0.99157	-1.48057
12.89	0.75942	-1.47432
12.9	0.73865	-1.44883
12.91	0.60912	-1.45105
12.92	1.04016	-1.44307
12.93	0.71596	-1.45972
12.94	0.66527	-1.43267
12.95	0.8348	-1.41108
12.96	1.02335	-1.42827
12.97	0.7526	-1.3985
12.98	0.87366	-1.38831
12.99	1.04901	-1.396
13	0.8201	-1.38643
13.01	0.7771	-1.37995
13.02	1.13007	-1.34013
13.03	1.17235	-1.33205
13.04	1.08703	-1.33763
13.05	1.2568	-1.32657
13.06	1.41117	-1.32266
13.07	1.11374	-1.3511
13.08	1.08612	-1.32393
13.09	1.29452	-1.26964
13.1	1.17786	-1.25043
13.11	1.03583	-1.24029
13.12	1.38932	-1.2558
13.13	0.92858	-1.20978
13.14	1.49613	-1.20868
13.15	1.06348	-1.208
13.16	1.40286	-1.212
13.17	1.32742	-1.15638
13.18	1.18627	-1.15471
13.19	0.99885	-1.17418
13.2	1.16688	-1.10486
13.21	1.02096	-1.12715
13.22	1.6393	-1.07954
13.23	1.44147	-1.09404
13.24	1.25097	-1.07957
13.25	0.91906	-1.0569
13.26	1.27789	-1.00652
13.27	1.24072	-1.01125
13.28	1.35851	-0.99708
13.29	1.24283	-0.96828
13.3	1.54338	-0.96811
13.31	1.55031	-0.932
13.32	1.50558	-0.86072
13.33	1.24921	-0.89883
13.34	1.37593	-0.89084
13.35	1.39555	-0.86878
13.36	1.04357	-0.83551
13.37	1.43853	-0.79702
13.38	1.50828	-0.77907
13.39	1.69328	-0.74345
13.4	1.32246	-0.75182
13.41	1.74528	-0.73372
13.42	1.2078	-0.70075
13.43	1.23747	-0.69235
13.44	1.37226	-0.68504
13.45	1.79778	-0.6415
13.46	1.3516	-0.56881
13.47	1.49698	-0.57433
13.48	1.5024	-0.60029
13.49	1.47189	-0.54533
13.5	1.40692	-0.47547
13.51	1.30765	-0.47947
13.52	1.38409	-0.468
13.53	1.85595	-0.41986
13.54	1.30544	-0.42754
13.55	1.65366	-0.4499
13.56	1.21157	-0.3976
13.57	1.72805	-0.35128
13.58	1.43391	-0.31958
13.59	1.66934	-0.324
13.6	1.32447	-0.25677
13.61	1.48875	-0.2308
13.62	1.53174	-0.21963
13.63	1.38767	-0.17018
13.64	1.41672	-0.16378
13.65	1.40099	-0.16847
13.66	1.89108	-0.10413
13.67	1.90751	-0.09016
13.68	1.54277	-0.05248
13.69	1.82785	-0.03118
13.7	1.49898	0.00193
13.71	2.10831	-0.00107
13.72	1.12981	0.0416
13.73	1.21982	0.07874
13.74	1.8106	0.07181
13.75	1.8426	0.09651
13.76	1.69682	0.13133
13.77	1.26551	0.16886
13.78	1.00769	0.19432
13.79	1.18104	0.22873
13.8	1.57369	0.20081
13.81	1.43968	0.25964
13.82	1.43401	0.29426
13.83	1.51293	0.32003
13.84	1.18679	0.3774
13.85	1.39839	0.39557
13.86	1.21513	0.39489
13.87	1.4405	0.42742
13.88	1.00775	0.496
13.89	1.16464	0.4984
13.9	1.52958	0.52725
13.91	1.9595	0.54353
13.92	1.34722	0.56208
13.93	1.141	0.64933
13.94	1.43973	0.66777
13.95	1.1843	0.72759
13.96	1.32019	0.7354
13.97	1.82033	0.74873
13.98	1.58136	0.78091
13.99	1.45479	0.8068
14	1.46564	0.85419
14.01	1.38893	0.84849
14.02	1.42854	0.91283
14.03	1.06037	0.9402
14.04	1.09544	0.95214
14.05	1.10431	1.012
14.06	1.51704	1.03687
14.07	1.05632	1.05589
14.08	1.28435	1.10894
14.09	1.32498	1.11478
14.1	0.89082	1.13507
14.11	1.17229	1.17512
14.12	1.0323	1.19584
14.13	1.36994	1.22409
14.14	1.04447	1.29621
14.15	1.19246	1.31262
14.16	1.70948	1.29842
14.17	1.02419	1.33109
14.18	1.23093	1.3491
14.19	1.37721	1.37358
14.2	1.26049	1.41975
14.21	1.28152	1.44776
14.22	1.33149	1.49029
14.23	1.45862	1.512
14.24	1.19804	1.55319
14.25	0.78719	1.56866
14.26	1.07603	1.54469
14.27	0.97997	1.57915
14.28	1.00077	1.62639
14.29	0.98189	1.69882
14.3	1.06658	1.708
14.31	0.90404	1.70586
14.32	0.99945	1.7089
14.33	0.95291	1.72867
14.34	1.21836	1.79725
14.35	0.89163	1.79777
14.36	0.71096	1.80971
14.37	1.00149	1.85356
14.38	1.039	1.92425
14.39	0.65133	1.8963
14.4	1.14264	1.91984
14.41	0.71937	1.9765
14.42	0.82171	1.96949
14.43	0.74657	1.96311
14.44	0.73565	2.04322
14.45	0.66138	2.02607
14.46	0.60627	2.06102
14.47	0.80458	2.08706
14.48	0.72532	2.12
14.49	0.54644	2.13099
14.5	0.56353	2.16083
14.51	0.60973	2.128
14.52	0.60111	2.19384
14.53	0.70242	2.18835
14.54	0.6076	2.2028
14.55	0.60223	2.20669
14.56	0.54418	2.24782
14.57	0.54456	2.26704
14.58	0.51697	2.30903
14.59	0.32413	2.30841
14.6	0.38361	2.304
14.61	0.43838	2.34593
14.62	0.37391	2.36073
14.63	0.30208	2.37049
14.64	0.423	2.37902
14.65	0.21852	2.41052
14.66	0.232	2.432
14.67	0.1972	2.41202
14.68	0.22185	2.41272
14.69	0.25008	2.44446
14.7	0.2326	2.46192
14.71	0.17513	2.47781
14.72	0.18535	2.47725
14.73	0.10874	2.5458
14.74	0.0379	2.51934
14.75	0.04849	2.50077
14.76	0.04554	2.52294
14.77	0	2.53739
14.78	-0.01529	2.54248
14.79	-0.06996	2.53867
14.8	-0.0961	2.54024
14.81	-0.08589	2.564
14.82	-0.12545	2.6176
14.83	-0.1667	2.60413
14.84	-0.19598	2.56943
14.85	-0.15227	2.61506
14.86	-0.1599	2.64862
14.87	-0.22489	2.58891
14.88	-0.33619	2.63084
14.89	-0.40974	2.62075
14.9	-0.31217	2.64022
14.91	-0.39891	2.59859
14.92	-0.3493	2.64857
14.93	-0.27004	2.63016
14.94	-0.38445	2.64713
14.95	-0.30081	2.64973
14.96	-0.48059	2.68274
14.97	-0.50157	2.65107
14.98	-0.39934	2.62
14.99	-0.52352	2.62904
15	-0.73892	2.63324
15.01	-0.66054	2.64453
15.02	-0.55148	2.64727
15.03	-0.6621	2.62764
15.04	-0.75614	2.6143
15.05	-0.60211	2.632
15.06	-0.64073	2.61078
15.07	-0.59897	2.65911
15.08	-0.81599	2.63508
15.09	-0.80565	2.62375
15.1	-1.1653	2.59192
15.11	-0.89116	2.59492
15.12	-1.20501	2.59652
15.13	-0.89422	2.58672
15.14	-1.01305	2.5871
15.15	-1.36411	2.56258
15.16	-0.84096	2.56067
15.17	-0.91767	2.58067
15.18	-1.14083	2.53824
15.19	-0.96896	2.5233
15.2	-1.02745	2.56628
15.21	-1.12873	2.54619
15.22	-1.2084	2.53013
15.23	-1.44071	2.50082
15.24	-1.31387	2.45823
15.25	-1.66985	2.46366
15.26	-1.34181	2.47403
15.27	-1.36841	2.43345
15.28	-1.29388	2.46
15.29	-1.3852	2.40803
15.3	-1.41356	2.40006
15.31	-1.00099	2.44848
15.32	-1.12032	2.35842
15.33	-1.44182	2.37591
15.34	-1.39559	2.38968
15.35	-1.59667	2.30552
15.36	-1.58639	2.32915
15.37	-1.31206	2.30305
15.38	-1.73438	2.29659
15.39	-1.27233	2.27127
15.4	-1.82203	2.2425
15.41	-1.49988	2.2226
15.42	-1.66469	2.19399
15.43	-1.38098	2.18252
15.44	-1.42949	2.16849
15.45	-1.9756	2.15365
15.46	-2.24821	2.1724
15.47	-1.64563	2.08208
15.48	-1.68601	2.0999
15.49	-2.07665	2.063
15.5	-1.99181	2.0504
15.51	-1.95411	2.04913
15.52	-1.50803	1.98854
15.53	-1.66624	2.01231
15.54	-1.7767	1.98358
15.55	-1.60063	1.91027
15.56	-1.53457	1.90111
15.57	-1.5189	1.896
15.58	-2.42887	1.84022
15.59	-2.53269	1.82525
15.6	-1.68051	1.81782
15.61	-1.78509	1.79299
15.62	-2.66001	1.74881
15.63	-1.61362	1.72546
15.64	-2.54448	1.67304
15.65	-2.57813	1.65635
15.66	-2.71347	1.63685
15.67	-1.87076	1.60338
15.68	-1.78263	1.58233
15.69	-1.58512	1.53561
15.7	-2.07445	1.5
15.71	-2.05324	1.45374
15.72	-1.84968	1.45656
15.73	-2.6037	1.42715
15.74	-1.5733	1.43233
15.75	-2.49112	1.44365
15.76	-1.85055	1.29765
15.77	-2.69714	1.29111
15.78	-2.65593	1.2774
15.79	-2.42905	1.22436
15.8	-2.5405	1.216
15.81	-2.31958	1.20053
15.82	-1.94476	1.14585
15.83	-2.52025	1.12741
15.84	-2.24858	1.08354
15.85	-2.58324	1.01192
15.86	-2.669	0.99655
15.87	-2.33887	0.99619
15.88	-2.45466	0.96395
15.89	-2.6473	0.91299
15.9	-2.63074	0.89866
15.91	-2.50504	0.82464
15.92	-2.90294	0.80085
15.93	-2.65743	0.76651
15.94	-2.39703	0.69142
15.95	-2.89769	0.68919
15.96	-2.07511	0.68911
15.97	-2.27245	0.61129
15.98	-3.04804	0.60358
15.99	-1.7746	0.55054
16	-3.1326	0.49341
16.01	-2.40199	0.46487
16.02	-2.50489	0.42699
16.03	-2.21366	0.40494
16.04	-2.26182	0.39338
16.05	-2.99442	0.35276
16.06	-2.75487	0.276
16.07	-2.37731	0.24436
16.08	-2.24936	0.23166
16.09	-2.06814	0.16795
16.1	-2.78778	0.14218
16.11	-2.77403	0.13032
16.12	-1.85276	0.07911
16.13	-2.21731	0.00611
16.14	-1.96715	-0.02549
16.15	-2.29011	-0.06117
16.16	-2.27375	-0.09681
16.17	-2.59676	-0.09728
16.18	-2.37292	-0.15616
16.19	-2.2537	-0.18811
16.2	-1.98881	-0.2444
16.21	-2.47213	-0.2685
16.22	-2.2967	-0.28405
16.23	-2.95843	-0.35978
16.24	-2.51504	-0.37708
16.25	-1.99082	-0.4028
16.26	-2.09756	-0.46684
16.27	-2.42653	-0.5189
16.28	-2.14198	-0.56204
16.29	-2.13888	-0.58871
16.3	-2.22176	-0.61714
16.31	-2.03787	-0.65743
16.32	-2.81862	-0.73199
16.33	-2.67674	-0.76085
16.34	-2.77204	-0.796
16.35	-2.1435	-0.82804
16.36	-2.15277	-0.87249
16.37	-2.56841	-0.9249
16.38	-2.38362	-0.976
16.39	-2.95839	-1
16.4	-2.02434	-1.02839
16.41	-2.27444	-1.12206
16.42	-2.42378	-1.14315
16.43	-1.69539	-1.17001
16.44	-1.63038	-1.22125
16.45	-2.81754	-1.25475
16.46	-2.64671	-1.25731
16.47	-2.21436	-1.33923
16.48	-2.98043	-1.36818
16.49	-2.4745	-1.39898
16.5	-1.7118	-1.45171
16.51	-2.71403	-1.49954
16.52	-2.20379	-1.52117
16.53	-2.37988	-1.56088
16.54	-2.33405	-1.57232
16.55	-1.64793	-1.63678
16.56	-2.55898	-1.68874
16.57	-2.62777	-1.71678
16.58	-2.30761	-1.75387
16.59	-2.57733	-1.79994
16.6	-1.94948	-1.79731
16.61	-2.15679	-1.82026
16.62	-1.84395	-1.91701
16.63	-1.94393	-1.95
16.64	-2.05947	-1.97962
16.65	-1.977	-1.99322
16.66	-1.9635	-2.03599
16.67	-1.88822	-2.06144
16.68	-2.32246	-2.12368
16.69	-1.92609	-2.1494
16.7	-1.44079	-2.16331
16.71	-1.77928	-2.2443
16.72	-1.38912	-2.26347
16.73	-1.56851	-2.27781
16.74	-1.69615	-2.33369
16.75	-1.7245	-2.33205
16.76	-1.97189	-2.39926
16.77	-1.72069	-2.38807
16.78	-1.82001	-2.436
16.79	-1.58244	-2.4894
16.8	-1.44841	-2.52979
16.81	-1.14172	-2.51161
16.82	-1.71543	-2.57681
16.83	-1.2995	-2.61719
16.84	-1.32411	-2.63783
16.85	-1.05984	-2.66397
16.86	-1.43241	-2.7103
16.87	-1.48846	-2.73101
16.88	-1.79736	-2.7454
16.89	-1.33908	-2.78632
16.9	-1.43177	-2.812
16.91	-1.46406	-2.85083
16.92	-1.31922	-2.85954
16.93	-1.70851	-2.85903
16.94	-0.84087	-2.89784
16.95	-1.45268	-2.92154
16.96	-0.96466	-2.94
16.97	-1.1403	-3.01901
16.98	-1.02644	-3.01191
16.99	-1.14129	-3.02348
17	-1.25788	-3.07351
17.01	-0.91528	-3.06296
17.02	-1.0463	-3.08112
17.03	-0.9268	-3.16322
17.04	-0.83495	-3.14039
17.05	-0.95406	-3.1618
17.06	-0.80492	-3.1717
17.07	-0.82865	-3.20034
17.08	-0.67448	-3.21923
17.09	-0.6408	-3.26588
17.1	-0.83665	-3.28177
17.11	-0.53029	-3.272
17.12	-0.48302	-3.3273
17.13	-0.70186	-3.33283
17.14	-0.62777	-3.30509
17.15	-0.37905	-3.37471
17.16	-0.5377	-3.37501
17.17	-0.55385	-3.37515
17.18	-0.4111	-3.4031
17.19	-0.45555	-3.40874
17.2	-0.49123	-3.42038
17.21	-0.36686	-3.4536
17.22	-0.34514	-3.45657
17.23	-0.39056	-3.43962
17.24	-0.39041	-3.47654
17.25	-0.20092	-3.47813
17.26	-0.2476	-3.49503
17.27	-0.17416	-3.53046
17.28	-0.20749	-3.52772
17.29	-0.12207	-3.53113
17.3	-0.03904	-3.50968
17.31	-0.10401	-3.53232
17.32	-0.00623	-3.54582
17.33	0.06419	-3.5494
17.34	0.04319	-3.53435
17.35	0.15103	-3.53647
17.36	0.15626	-3.548
17.37	0.13545	-3.59076
17.38	0.23685	-3.57841
17.39	0.23026	-3.572
17.4	0.22382	-3.58879
17.41	0.40447	-3.57437
17.42	0.39149	-3.56952
17.43	0.21802	-3.56607
17.44	0.51266	-3.60768
17.45	0.49963	-3.57978
17.46	0.5461	-3.57354
17.47	0.52674	-3.572
17.48	0.55474	-3.55887
17.49	0.49877	-3.56009
17.5	0.6169	-3.53819
17.51	0.81456	-3.56568
17.52	0.62775	-3.56496
17.53	0.76204	-3.5508
17.54	0.74454	-3.51868
17.55	0.76356	-3.50153
17.56	0.77354	-3.50082
17.57	0.71729	-3.50039
17.58	0.81598	-3.51762
17.59	0.90219	-3.50884
17.6	0.98718	-3.47894
17.61	0.80168	-3.46009
17.62	1.01093	-3.42213
17.63	1.01274	-3.45239
17.64	0.91798	-3.424
17.65	1.0542	-3.43123
17.66	1.24516	-3.42846
17.67	1.40035	-3.37889
17.68	1.09399	-3.38136
17.69	1.39979	-3.38078
17.7	0.92851	-3.32891
17.71	1.15514	-3.29847
17.72	1.28386	-3.30954
17.73	1.7888	-3.27871
17.74	1.19584	-3.26886
17.75	1.40684	-3.25623
17.76	1.77736	-3.24762
17.77	1.54514	-3.19791
17.78	1.99609	-3.18069
17.79	1.52911	-3.17513
17.8	1.47506	-3.15752
17.81	1.54583	-3.144
17.82	1.60948	-3.08887
17.83	2.08068	-3.0894
17.84	2.17117	-3.03899
17.85	2.00737	-3.0293
17.86	1.78927	-2.98947
17.87	1.96864	-2.95955
17.88	1.92107	-2.9414
17.89	1.47576	-2.91721
17.9	2.04412	-2.93223
17.91	1.84589	-2.86666
17.92	1.7427	-2.80193
17.93	1.8072	-2.78534
17.94	2.22303	-2.72833
17.95	2.81118	-2.70832
17.96	2.45385	-2.71677
17.97	2.0746	-2.68704
17.98	2.12354	-2.656
17.99	2.3003	-2.596
18	1.98585	-2.5572
18.01	2.27423	-2.54381
18.02	2.12632	-2.51739
18.03	1.71227	-2.44912
18.04	2.07405	-2.42539
18.05	2.17998	-2.40495
18.06	2.92401	-2.356
18.07	2.25681	-2.33326
18.08	1.95624	-2.29002
18.09	2.30123	-2.26442
18.1	3.01001	-2.20627
18.11	2.54008	-2.19021
18.12	2.43269	-2.12562
18.13	2.6362	-2.07517
18.14	2.32414	-2.05327
18.15	2.64484	-2.01603
18.16	2.4314	-1.9911
18.17	2.12318	-1.93437
18.18	1.95968	-1.88045
18.19	3.36061	-1.83461
18.2	1.88387	-1.82018
18.21	2.20486	-1.74292
18.22	2.27725	-1.70214
18.23	2.48619	-1.672
18.24	2.66436	-1.63498
18.25	2.50185	-1.60186
18.26	2.41247	-1.57158
18.27	3.10585	-1.47879
18.28	3.59667	-1.44145
18.29	2.88565	-1.42798
18.3	3.0243	-1.36701
18.31	2.75096	-1.30475
18.32	2.82338	-1.28045
18.33	2.13226	-1.21286
18.34	3.29452	-1.17484
18.35	3.06101	-1.14699
18.36	2.97664	-1.0865
18.37	3.484	-1.05443
18.38	3.30107	-1.01762
18.39	2.63288	-0.94297
18.4	2.60139	-0.9003
18.41	3.04208	-0.884
18.42	3.05441	-0.7945
18.43	3.00056	-0.73749
18.44	2.28782	-0.73124
18.45	2.94383	-0.652
18.46	2.76876	-0.63443
18.47	2.32639	-0.56245
18.48	2.44044	-0.51638
18.49	2.83146	-0.46613
18.5	2.75877	-0.39003
18.51	2.24074	-0.3596
18.52	2.07721	-0.31986
18.53	3.38792	-0.2306
18.54	2.8627	-0.2112
18.55	2.83624	-0.17986
18.56	2.80025	-0.0908
18.57	2.62984	-0.06224
18.58	2.77752	-0.00507
18.59	3.07045	0.05175
18.6	3.53604	0.10209
18.61	3.17552	0.11376
18.62	2.83394	0.182
18.63	3.1698	0.19923
18.64	3.00016	0.22097
18.65	2.06968	0.30442
18.66	3.15008	0.37955
18.67	3.53855	0.3908
18.68	3.26004	0.464
18.69	2.57853	0.48952
18.7	3.63971	0.54511
18.71	3.41245	0.61498
18.72	3.17773	0.68787
18.73	3.24723	0.75806
18.74	3.28444	0.7857
18.75	2.24693	0.818
18.76	3.62794	0.867
18.77	2.78285	0.93329
18.78	2.63447	0.95549
18.79	2.75285	1.03462
18.8	2.51604	1.08636
18.81	2.78681	1.13203
18.82	2.87449	1.18198
18.83	3.45999	1.30912
18.84	2.84555	1.31716
18.85	2.12324	1.31224
18.86	2.76756	1.43943
18.87	3.49268	1.4414
18.88	2.95091	1.49121
18.89	2.54055	1.52502
18.9	2.40715	1.57095
18.91	2.05989	1.63603
18.92	2.89841	1.688
18.93	2.70605	1.71468
18.94	2.95832	1.75929
18.95	2.50279	1.84217
18.96	2.10205	1.90225
18.97	2.62796	1.91994
18.98	3.18615	1.99699
18.99	2.93449	2.02141
19	2.89374	2.06547
19.01	2.42873	2.07885
19.02	2.47069	2.124
19.03	2.78698	2.18875
19.04	2.91195	2.23264
19.05	2.21103	2.24493
19.06	1.80519	2.312
19.07	2.16128	2.38579
19.08	2.29333	2.41469
19.09	2.54184	2.48028
19.1	1.84772	2.48237
19.11	2.82968	2.55505
19.12	1.6742	2.58328
19.13	1.79068	2.57923
19.14	2.13155	2.65399
19.15	1.82918	2.72816
19.16	2.2348	2.7417
19.17	1.59817	2.77408
19.18	2.19643	2.81801
19.19	1.46771	2.87153
19.2	1.92952	2.88523
19.21	2.58019	2.95374
19.22	1.63634	2.96593
19.23	1.56446	2.95442
19.24	2.21939	3.0203
19.25	2.27071	3.084
19.26	1.6275	3.09423
19.27	2.07547	3.14583
19.28	1.83788	3.16556
19.29	1.68372	3.188
19.3	1.80546	3.24817
19.31	1.63659	3.24892
19.32	1.81276	3.24031
19.33	1.74806	3.30504
19.34	1.2584	3.33508
19.35	1.1091	3.38492
19.36	1.73937	3.40228
19.37	1.77589	3.4166
19.38	1.48102	3.45513
19.39	1.70982	3.48023
19.4	1.46268	3.50508
19.41	1.58925	3.53161
19.42	1.20846	3.52
19.43	1.1942	3.56581
19.44	1.41966	3.57638
19.45	1.1588	3.62182
19.46	1.10947	3.61389
19.47	0.85803	3.65949
19.48	1.15627	3.65636
19.49	1.42666	3.68975
19.5	1.02116	3.7317
19.51	0.99049	3.7063
19.52	1.00272	3.74265
19.53	0.94619	3.692
19.54	1.00416	3.76557
19.55	0.91686	3.8195
19.56	0.85364	3.812
19.57	0.80338	3.78948
19.58	1.03565	3.81607
19.59	0.73243	3.8169
19.6	0.69976	3.87525
19.61	0.53753	3.88575
19.62	0.74267	3.85997
19.63	0.47655	3.91614
19.64	0.44733	3.88857
19.65	0.5586	3.88537
19.66	0.32053	3.89817
19.67	0.27463	3.91126
19.68	0.30522	3.88323
19.69	0.30937	3.94046
19.7	0.22549	3.94309
19.71	0.23807	3.93322
19.72	0.16667	3.89699
19.73	0.1158	3.89332
19.74	0.155	3.93267
19.75	0.13826	3.94847
19.76	0.06686	3.93547
19.77	0.02801	3.91746
19.78	0	3.91353
19.79	-0.04815	3.92379
19.8	-0.14953	3.92449
19.81	-0.12036	3.90951
19.82	-0.09539	3.90942
19.83	-0.15669	3.91348
19.84	-0.33124	3.89939
19.85	-0.21786	3.87873
19.86	-0.32786	3.84032
19.87	-0.2831	3.85442
19.88	-0.28768	3.88715
19.89	-0.37964	3.89029
19.9	-0.56206	3.88515
19.91	-0.30298	3.848
19.92	-0.46027	3.80427
19.93	-0.62158	3.79276
19.94	-0.76742	3.78182
19.95	-0.56141	3.80917
19.96	-0.61627	3.77179
19.97	-0.63349	3.72872
19.98	-0.72252	3.73878
[truncated: 8,002 more rows]

## Sheet: Fig.4d - comparison
	phi_est(t)	traditional software-based Kalman filter
0	-0.06937	-0.01739
0.01	-0.06931	-0.01743
0.02	-0.06911	-0.01731
0.03	-0.06882	-0.01711
0.04	-0.0686	-0.01704
0.05	-0.06861	-0.01735
0.06	-0.06868	-0.01735
0.07	-0.06853	-0.01724
0.08	-0.06842	-0.01726
0.09	-0.06843	-0.01734
0.1	-0.06834	-0.0173
0.11	-0.0683	-0.01747
0.12	-0.06832	-0.01753
0.13	-0.06822	-0.01746
0.14	-0.06814	-0.01756
0.15	-0.06809	-0.01739
0.16	-0.06801	-0.01744
0.17	-0.06792	-0.01736
0.18	-0.068	-0.01782
0.19	-0.06806	-0.01775
0.2	-0.06794	-0.01772
0.21	-0.06785	-0.01776
0.22	-0.06775	-0.01782
0.23	-0.06768	-0.01785
0.24	-0.06756	-0.01775
0.25	-0.06739	-0.01766
0.26	-0.06718	-0.01757
0.27	-0.06695	-0.01761
0.28	-0.06687	-0.01764
0.29	-0.06698	-0.018
0.3	-0.06709	-0.01815
0.31	-0.06719	-0.01826
0.32	-0.06722	-0.01823
0.33	-0.06699	-0.0179
0.34	-0.06658	-0.01755
0.35	-0.06631	-0.01761
0.36	-0.06629	-0.01766
0.37	-0.06637	-0.01788
0.38	-0.06649	-0.01806
0.39	-0.06658	-0.0183
0.4	-0.06658	-0.01825
0.41	-0.06651	-0.01828
0.42	-0.06635	-0.01819
0.43	-0.06628	-0.01848
0.44	-0.06625	-0.01838
0.45	-0.0661	-0.01833
0.46	-0.06594	-0.01819
0.47	-0.06585	-0.01823
0.48	-0.06585	-0.01833
0.49	-0.06579	-0.01832
0.5	-0.06577	-0.01846
0.51	-0.06586	-0.01866
0.52	-0.06584	-0.01857
0.53	-0.06553	-0.01828
0.54	-0.06506	-0.01791
0.55	-0.06495	-0.01828
0.56	-0.06518	-0.01857
0.57	-0.06524	-0.01867
0.58	-0.06509	-0.01852
0.59	-0.06488	-0.01842
0.6	-0.06456	-0.01813
0.61	-0.0644	-0.01828
0.62	-0.06453	-0.01853
0.63	-0.06458	-0.01855
0.64	-0.06456	-0.01855
0.65	-0.06453	-0.01851
0.66	-0.0645	-0.01862
0.67	-0.06439	-0.01843
0.68	-0.0642	-0.01836
0.69	-0.06402	-0.01838
0.7	-0.06395	-0.01852
0.71	-0.06388	-0.01831
0.72	-0.06384	-0.0185
0.73	-0.06378	-0.01836
0.74	-0.06362	-0.01836
0.75	-0.06362	-0.01849
0.76	-0.06355	-0.01837
0.77	-0.06326	-0.01813
0.78	-0.0632	-0.01831
0.79	-0.06316	-0.0183
0.8	-0.06312	-0.0183
0.81	-0.06299	-0.01834
0.82	-0.06288	-0.01825
0.83	-0.06272	-0.01814
0.84	-0.06255	-0.01816
0.85	-0.06244	-0.01827
0.86	-0.06245	-0.01867
0.87	-0.06275	-0.01871
0.88	-0.06299	-0.01844
0.89	-0.06275	-0.01813
0.9	-0.06234	-0.01819
0.91	-0.06213	-0.01841
0.92	-0.06219	-0.01825
0.93	-0.06218	-0.01845
0.94	-0.06212	-0.01836
0.95	-0.06207	-0.01819
0.96	-0.06188	-0.0184
0.97	-0.06178	-0.01826
0.98	-0.06173	-0.01805
0.99	-0.06149	-0.0181
1	-0.06127	-0.01827
1.01	-0.06119	-0.0184
1.02	-0.06119	-0.01859
1.03	-0.06126	-0.01876
1.04	-0.06134	-0.0189
1.05	-0.06141	-0.01855
1.06	-0.06125	-0.01857
1.07	-0.06107	-0.01872
1.08	-0.06111	-0.01866
1.09	-0.06103	-0.0188
1.1	-0.06093	-0.01871
1.11	-0.06087	-0.01847
1.12	-0.06073	-0.01854
1.13	-0.06067	-0.01874
1.14	-0.06076	-0.01839
1.15	-0.06061	-0.01827
1.16	-0.06027	-0.01825
1.17	-0.06007	-0.0183
1.18	-0.05999	-0.01839
1.19	-0.06002	-0.01861
1.2	-0.06007	-0.01833
1.21	-0.05995	-0.01821
1.22	-0.05968	-0.0183
1.23	-0.05962	-0.01822
1.24	-0.05962	-0.0183
1.25	-0.05957	-0.01828
1.26	-0.05951	-0.01833
1.27	-0.05939	-0.01813
1.28	-0.05918	-0.01821
1.29	-0.05906	-0.01834
1.3	-0.05912	-0.01847
1.31	-0.05917	-0.01831
1.32	-0.05908	-0.01816
1.33	-0.05884	-0.01798
1.34	-0.05855	-0.018
1.35	-0.05834	-0.01804
1.36	-0.05829	-0.01794
1.37	-0.05819	-0.01788
1.38	-0.05808	-0.01783
1.39	-0.05801	-0.0179
1.4	-0.05798	-0.01778
1.41	-0.05787	-0.01764
1.42	-0.05767	-0.01759
1.43	-0.05755	-0.01778
1.44	-0.05758	-0.01766
1.45	-0.05754	-0.01771
1.46	-0.05743	-0.01761
1.47	-0.05733	-0.01759
1.48	-0.05718	-0.01751
1.49	-0.05711	-0.01759
1.5	-0.0571	-0.01774
1.51	-0.05715	-0.01784
1.52	-0.05722	-0.01784
1.53	-0.05711	-0.01793
1.54	-0.05694	-0.01786
1.55	-0.05681	-0.01792
1.56	-0.05672	-0.01783
1.57	-0.05669	-0.01795
1.58	-0.05669	-0.01773
1.59	-0.05668	-0.01774
1.6	-0.05652	-0.01795
1.61	-0.05633	-0.01785
1.62	-0.0564	-0.01798
1.63	-0.05636	-0.018
1.64	-0.0562	-0.01797
1.65	-0.0561	-0.01811
1.66	-0.056	-0.01823
1.67	-0.05597	-0.01824
1.68	-0.05603	-0.01808
1.69	-0.0561	-0.01798
1.7	-0.05597	-0.01763
1.71	-0.05572	-0.01753
1.72	-0.05536	-0.01752
1.73	-0.05496	-0.01772
1.74	-0.05477	-0.01783
1.75	-0.0548	-0.01797
1.76	-0.05489	-0.01798
1.77	-0.05497	-0.01795
1.78	-0.05495	-0.01777
1.79	-0.05484	-0.01772
1.8	-0.05469	-0.0177
1.81	-0.05452	-0.01779
1.82	-0.05438	-0.01781
1.83	-0.05433	-0.01787
1.84	-0.05431	-0.01794
1.85	-0.05426	-0.01806
1.86	-0.05421	-0.01806
1.87	-0.05416	-0.01809
1.88	-0.05411	-0.01808
1.89	-0.05408	-0.01804
1.9	-0.05408	-0.01795
1.91	-0.05404	-0.01773
1.92	-0.05391	-0.01795
1.93	-0.05366	-0.01799
1.94	-0.05357	-0.01813
1.95	-0.05362	-0.01806
1.96	-0.05364	-0.01798
1.97	-0.05369	-0.01806
1.98	-0.05363	-0.01787
1.99	-0.0536	-0.0174
2	-0.05353	-0.01731
2.01	-0.05313	-0.01767
2.02	-0.05274	-0.01734
2.03	-0.05282	-0.01725
2.04	-0.0528	-0.01733
2.05	-0.05252	-0.01741
2.06	-0.05234	-0.01731
2.07	-0.05228	-0.01746
2.08	-0.05222	-0.01752
2.09	-0.05223	-0.01773
2.1	-0.05229	-0.01789
2.11	-0.05228	-0.01794
2.12	-0.05231	-0.01806
2.13	-0.05235	-0.01811
2.14	-0.05242	-0.01824
2.15	-0.05242	-0.01816
2.16	-0.05239	-0.01787
2.17	-0.05235	-0.0181
2.18	-0.05211	-0.01822
2.19	-0.05203	-0.01843
2.2	-0.05217	-0.01841
2.21	-0.05226	-0.01815
2.22	-0.05228	-0.01806
2.23	-0.05212	-0.01816
2.24	-0.05187	-0.01812
2.25	-0.05177	-0.01794
2.26	-0.0517	-0.01798
2.27	-0.05151	-0.01788
2.28	-0.05135	-0.01784
2.29	-0.0512	-0.01799
2.3	-0.05102	-0.01775
2.31	-0.051	-0.01773
2.32	-0.05093	-0.01792
2.33	-0.05077	-0.01806
2.34	-0.05073	-0.01803
2.35	-0.05077	-0.01819
2.36	-0.05081	-0.01781
2.37	-0.05083	-0.01759
2.38	-0.05084	-0.01783
2.39	-0.05067	-0.01765
2.4	-0.05031	-0.01766
2.41	-0.05021	-0.01787
2.42	-0.05014	-0.018
2.43	-0.04997	-0.01812
2.44	-0.04999	-0.01822
2.45	-0.05011	-0.01821
2.46	-0.05019	-0.01828
2.47	-0.05022	-0.01821
2.48	-0.05021	-0.01811
2.49	-0.05022	-0.01804
2.5	-0.05015	-0.01796
2.51	-0.04992	-0.018
2.52	-0.04969	-0.01806
2.53	-0.04953	-0.01816
2.54	-0.04945	-0.01808
2.55	-0.04943	-0.01806
2.56	-0.04946	-0.01786
2.57	-0.04939	-0.01779
2.58	-0.04927	-0.01783
2.59	-0.04913	-0.01784
2.6	-0.04898	-0.01797
2.61	-0.04894	-0.0174
2.62	-0.04891	-0.01753
2.63	-0.04891	-0.01798
2.64	-0.04867	-0.01786
2.65	-0.0484	-0.0176
2.66	-0.04857	-0.01801
2.67	-0.04865	-0.01802
2.68	-0.04845	-0.01792
2.69	-0.04845	-0.01794
2.7	-0.0486	-0.01772
2.71	-0.04854	-0.01768
2.72	-0.04842	-0.01776
2.73	-0.04821	-0.01781
2.74	-0.04792	-0.01815
2.75	-0.04787	-0.01829
2.76	-0.0479	-0.01806
2.77	-0.048	-0.01799
2.78	-0.0482	-0.01797
2.79	-0.0481	-0.01792
2.8	-0.04786	-0.01778
2.81	-0.04775	-0.01764
2.82	-0.04768	-0.01767
2.83	-0.04754	-0.01773
2.84	-0.04739	-0.01781
2.85	-0.04733	-0.01774
2.86	-0.04732	-0.0179
2.87	-0.0473	-0.01783
2.88	-0.04718	-0.01787
2.89	-0.04717	-0.01776
2.9	-0.04719	-0.01761
2.91	-0.04711	-0.01767
2.92	-0.04702	-0.01776
2.93	-0.04687	-0.0177
2.94	-0.04682	-0.01785
2.95	-0.04686	-0.01787
2.96	-0.04682	-0.01778
2.97	-0.04682	-0.01772
2.98	-0.04679	-0.01786
2.99	-0.04663	-0.01783
3	-0.04647	-0.01785
3.01	-0.04646	-0.01777
3.02	-0.0465	-0.0176
3.03	-0.04646	-0.01761
3.04	-0.0464	-0.01768
3.05	-0.04625	-0.01801
3.06	-0.04608	-0.01802
3.07	-0.04602	-0.01774
3.08	-0.0461	-0.01785
3.09	-0.04618	-0.01762
3.1	-0.04602	-0.01767
3.11	-0.04591	-0.01775
3.12	-0.04576	-0.01775
3.13	-0.04558	-0.01784
3.14	-0.04556	-0.01777
3.15	-0.04559	-0.01772
3.16	-0.04557	-0.01802
3.17	-0.04554	-0.01802
3.18	-0.04552	-0.01802
3.19	-0.04543	-0.01797
3.2	-0.04547	-0.01788
3.21	-0.04557	-0.01761
3.22	-0.04551	-0.01769
3.23	-0.04541	-0.01758
3.24	-0.04539	-0.01794
3.25	-0.04536	-0.01788
3.26	-0.04534	-0.0179
3.27	-0.04531	-0.01771
3.28	-0.04528	-0.01758
3.29	-0.04525	-0.01771
3.3	-0.04522	-0.01796
3.31	-0.04492	-0.01783
3.32	-0.04476	-0.01793
3.33	-0.04464	-0.01784
3.34	-0.04466	-0.01787
3.35	-0.04479	-0.01784
3.36	-0.04478	-0.018
3.37	-0.04468	-0.01832
3.38	-0.04449	-0.01834
3.39	-0.04443	-0.01836
3.4	-0.04456	-0.01848
3.41	-0.04459	-0.0184
3.42	-0.04453	-0.01823
3.43	-0.04454	-0.01833
3.44	-0.04446	-0.01836
3.45	-0.04433	-0.01829
3.46	-0.0443	-0.01822
3.47	-0.04451	-0.01821
3.48	-0.04469	-0.0183
3.49	-0.04466	-0.01812
3.5	-0.04466	-0.01821
3.51	-0.0446	-0.01832
3.52	-0.04437	-0.01823
3.53	-0.0442	-0.01827
3.54	-0.04413	-0.01845
3.55	-0.04402	-0.01839
3.56	-0.0439	-0.01816
3.57	-0.04383	-0.01826
3.58	-0.0438	-0.01844
3.59	-0.04372	-0.01833
3.6	-0.04361	-0.01812
3.61	-0.04363	-0.01819
3.62	-0.04364	-0.01834
3.63	-0.04365	-0.01826
3.64	-0.04373	-0.01825
3.65	-0.04372	-0.01837
3.66	-0.04353	-0.01832
3.67	-0.04341	-0.01836
3.68	-0.0435	-0.01811
3.69	-0.04349	-0.01803
3.7	-0.04329	-0.01821
3.71	-0.0432	-0.01837
3.72	-0.04326	-0.01828
3.73	-0.04317	-0.01812
3.74	-0.04308	-0.0181
3.75	-0.04315	-0.01816
3.76	-0.04315	-0.01821
3.77	-0.04304	-0.01829
3.78	-0.04285	-0.01806
3.79	-0.04265	-0.0186
3.8	-0.04264	-0.01879
3.81	-0.04274	-0.01912
3.82	-0.04281	-0.01903
3.83	-0.04271	-0.01895
3.84	-0.04257	-0.01876
3.85	-0.04254	-0.01883
3.86	-0.04259	-0.01855
3.87	-0.04263	-0.01835
3.88	-0.04248	-0.01852
3.89	-0.04253	-0.01829
3.9	-0.04282	-0.01828
3.91	-0.04309	-0.01846
3.92	-0.04321	-0.01826
3.93	-0.04306	-0.01831
3.94	-0.04287	-0.01841
3.95	-0.04274	-0.01862
3.96	-0.04259	-0.01855
3.97	-0.04237	-0.01849
3.98	-0.04233	-0.01826
3.99	-0.0422	-0.01816
4	-0.04204	-0.01846
4.01	-0.04211	-0.01846
4.02	-0.04206	-0.01844
4.03	-0.04204	-0.01824
4.04	-0.04188	-0.01831
4.05	-0.04181	-0.0184
4.06	-0.04186	-0.01834
4.07	-0.04188	-0.01816
4.08	-0.04174	-0.01808
4.09	-0.04152	-0.01809
4.1	-0.04122	-0.0181
4.11	-0.04125	-0.0184
4.12	-0.04145	-0.01859
4.13	-0.04145	-0.01861
4.14	-0.0413	-0.01833
4.15	-0.04117	-0.01809
4.16	-0.0412	-0.01807
4.17	-0.0412	-0.01802
4.18	-0.04109	-0.01803
4.19	-0.04099	-0.01846
4.2	-0.04097	-0.01876
4.21	-0.04096	-0.01873
4.22	-0.04102	-0.01877
4.23	-0.04111	-0.01883
4.24	-0.04108	-0.01879
4.25	-0.04094	-0.01869
4.26	-0.04074	-0.01853
4.27	-0.04058	-0.01851
4.28	-0.0405	-0.01872
4.29	-0.04042	-0.01874
4.3	-0.04052	-0.01881
4.31	-0.04073	-0.01882
4.32	-0.04075	-0.01885
4.33	-0.04069	-0.01886
4.34	-0.04067	-0.01866
4.35	-0.04062	-0.01854
4.36	-0.04051	-0.01854
4.37	-0.04034	-0.01872
4.38	-0.04026	-0.01886
4.39	-0.04041	-0.0186
4.4	-0.04053	-0.01845
4.41	-0.04052	-0.01819
4.42	-0.04054	-0.01812
4.43	-0.04054	-0.01801
4.44	-0.0405	-0.01824
4.45	-0.04037	-0.01858
4.46	-0.0402	-0.01874
4.47	-0.0401	-0.01879
4.48	-0.04015	-0.01879
4.49	-0.04031	-0.0188
4.5	-0.04027	-0.019
4.51	-0.04008	-0.01917
4.52	-0.03987	-0.0192
4.53	-0.03973	-0.01896
4.54	-0.03968	-0.01893
4.55	-0.03971	-0.01887
4.56	-0.0399	-0.01886
4.57	-0.04007	-0.01897
4.58	-0.04008	-0.01912
4.59	-0.03999	-0.01924
4.6	-0.0399	-0.0194
4.61	-0.03997	-0.01941
4.62	-0.0402	-0.01943
4.63	-0.04034	-0.01941
4.64	-0.0402	-0.01965
4.65	-0.03992	-0.01975
4.66	-0.03975	-0.01983
4.67	-0.03965	-0.02
4.68	-0.03963	-0.01985
4.69	-0.03975	-0.01977
4.7	-0.03985	-0.01991
4.71	-0.03987	-0.01997
4.72	-0.03995	-0.02003
4.73	-0.03999	-0.02014
4.74	-0.03994	-0.02015
4.75	-0.04001	-0.01983
4.76	-0.04014	-0.01994
4.77	-0.04015	-0.01991
4.78	-0.04018	-0.01973
4.79	-0.04012	-0.01982
4.8	-0.04001	-0.01989
4.81	-0.04002	-0.01977
4.82	-0.04004	-0.01957
4.83	-0.03999	-0.01965
4.84	-0.03997	-0.01996
4.85	-0.04001	-0.01965
4.86	-0.03986	-0.01952
4.87	-0.03982	-0.01961
4.88	-0.03988	-0.0198
4.89	-0.0397	-0.01993
4.9	-0.03966	-0.02014
4.91	-0.03976	-0.02003
4.92	-0.03968	-0.02
4.93	-0.03949	-0.01992
4.94	-0.03937	-0.01968
4.95	-0.03948	-0.0197
4.96	-0.03944	-0.02009
4.97	-0.03918	-0.02019
4.98	-0.03912	-0.0203
4.99	-0.03921	-0.02026
5	-0.03928	-0.02027
5.01	-0.03934	-0.02025
5.02	-0.03936	-0.02017
5.03	-0.03931	-0.02013
5.04	-0.03921	-0.02022
5.05	-0.03894	-0.02023
5.06	-0.03889	-0.02035
5.07	-0.03885	-0.02029
5.08	-0.03881	-0.02003
5.09	-0.03878	-0.02027
5.1	-0.03875	-0.02053
5.11	-0.03873	-0.02064
5.12	-0.03872	-0.02056
5.13	-0.03884	-0.02058
5.14	-0.03906	-0.02068
5.15	-0.03922	-0.02062
5.16	-0.03924	-0.02042
5.17	-0.03914	-0.02054
5.18	-0.03909	-0.02045
5.19	-0.03895	-0.02032
5.2	-0.03881	-0.01999
5.21	-0.0388	-0.02028
5.22	-0.03878	-0.02031
5.23	-0.03882	-0.02037
5.24	-0.03883	-0.02025
5.25	-0.03864	-0.02038
5.26	-0.03856	-0.02016
5.27	-0.03872	-0.01998
5.28	-0.03886	-0.01961
5.29	-0.03886	-0.01959
5.3	-0.03872	-0.0197
5.31	-0.03866	-0.01996
5.32	-0.03865	-0.02012
5.33	-0.0385	-0.02019
5.34	-0.03841	-0.02007
5.35	-0.03836	-0.02022
5.36	-0.03822	-0.02014
5.37	-0.03802	-0.01995
5.38	-0.03799	-0.01994
5.39	-0.03807	-0.01997
5.4	-0.03809	-0.0198
5.41	-0.03807	-0.01965
5.42	-0.03804	-0.0197
5.43	-0.03799	-0.01993
5.44	-0.03781	-0.01995
5.45	-0.03752	-0.01975
5.46	-0.0373	-0.0199
5.47	-0.03731	-0.01988
5.48	-0.03748	-0.01963
5.49	-0.03763	-0.01965
5.5	-0.03766	-0.01974
5.51	-0.0376	-0.02028
5.52	-0.0376	-0.02049
5.53	-0.03763	-0.02005
5.54	-0.03754	-0.01986
5.55	-0.03746	-0.01999
5.56	-0.03744	-0.02012
5.57	-0.03736	-0.02001
5.58	-0.03715	-0.02006
5.59	-0.03702	-0.02014
5.6	-0.03709	-0.02024
5.61	-0.03717	-0.02025
5.62	-0.03705	-0.02032
5.63	-0.03698	-0.02008
5.64	-0.03699	-0.01984
5.65	-0.03683	-0.01999
5.66	-0.03668	-0.02004
5.67	-0.03666	-0.02027
5.68	-0.03668	-0.02029
5.69	-0.03694	-0.02024
5.7	-0.03725	-0.02013
5.71	-0.03711	-0.02
5.72	-0.03674	-0.01984
5.73	-0.03661	-0.01971
5.74	-0.03668	-0.01985
5.75	-0.03666	-0.01998
5.76	-0.03661	-0.01999
5.77	-0.03659	-0.01998
5.78	-0.03661	-0.02013
5.79	-0.03664	-0.01994
5.8	-0.03665	-0.02011
5.81	-0.03653	-0.02025
5.82	-0.0362	-0.02017
5.83	-0.0361	-0.02018
5.84	-0.03621	-0.02019
5.85	-0.03631	-0.02028
5.86	-0.03639	-0.02016
5.87	-0.03636	-0.01983
5.88	-0.03624	-0.02005
5.89	-0.03608	-0.01986
5.9	-0.0359	-0.01985
5.91	-0.03572	-0.01985
5.92	-0.03573	-0.02001
5.93	-0.03587	-0.02034
5.94	-0.0359	-0.02048
5.95	-0.03579	-0.02045
5.96	-0.03578	-0.02054
5.97	-0.0357	-0.02027
5.98	-0.03565	-0.0201
5.99	-0.03577	-0.01995
6	-0.03573	-0.01983
6.01	-0.03568	-0.01971
6.02	-0.03568	-0.01971
6.03	-0.03566	-0.01998
6.04	-0.03563	-0.02017
6.05	-0.03549	-0.02
6.06	-0.03548	-0.02005
6.07	-0.03551	-0.0201
6.08	-0.03537	-0.02008
6.09	-0.03534	-0.02009
6.1	-0.03541	-0.02019
6.11	-0.03562	-0.02027
6.12	-0.03585	-0.02004
6.13	-0.03589	-0.0199
6.14	-0.03587	-0.01975
6.15	-0.03575	-0.01967
6.16	-0.03549	-0.01966
6.17	-0.03523	-0.01966
6.18	-0.03506	-0.01959
6.19	-0.03499	-0.01964
6.2	-0.03495	-0.01985
6.21	-0.03503	-0.01979
6.22	-0.03517	-0.0197
6.23	-0.0351	-0.01974
6.24	-0.03499	-0.01967
6.25	-0.03507	-0.01966
6.26	-0.03509	-0.01961
6.27	-0.03499	-0.01954
6.28	-0.03494	-0.01952
6.29	-0.03497	-0.0197
6.3	-0.03491	-0.01953
6.31	-0.0347	-0.01914
6.32	-0.03449	-0.01896
6.33	-0.03431	-0.01914
6.34	-0.03419	-0.0189
6.35	-0.03409	-0.01892
6.36	-0.03402	-0.01864
6.37	-0.03401	-0.01868
6.38	-0.03413	-0.0187
6.39	-0.03418	-0.01875
6.4	-0.03413	-0.01892
6.41	-0.03403	-0.01913
6.42	-0.03398	-0.01902
6.43	-0.03399	-0.01906
6.44	-0.03394	-0.01914
6.45	-0.03386	-0.01916
6.46	-0.03383	-0.01898
6.47	-0.03383	-0.01897
6.48	-0.03391	-0.01885
6.49	-0.03389	-0.01864
6.5	-0.03362	-0.01872
6.51	-0.03332	-0.01876
6.52	-0.03329	-0.01862
6.53	-0.03329	-0.01858
6.54	-0.0332	-0.01863
6.55	-0.03303	-0.01867
6.56	-0.03287	-0.01888
6.57	-0.03287	-0.01903
6.58	-0.03287	-0.01913
6.59	-0.03286	-0.0193
6.6	-0.03286	-0.01938
6.61	-0.03286	-0.0194
6.62	-0.03287	-0.01932
6.63	-0.03287	-0.01934
6.64	-0.03293	-0.01945
6.65	-0.0331	-0.01946
6.66	-0.03316	-0.01935
6.67	-0.03311	-0.01896
6.68	-0.03316	-0.01911
6.69	-0.03329	-0.01911
6.7	-0.03327	-0.01906
6.71	-0.03315	-0.01889
6.72	-0.033	-0.01921
6.73	-0.03277	-0.01927
6.74	-0.0327	-0.01923
6.75	-0.03272	-0.01944
6.76	-0.03262	-0.0193
6.77	-0.0325	-0.01934
6.78	-0.03247	-0.01917
6.79	-0.03253	-0.01915
6.8	-0.03266	-0.0192
6.81	-0.03282	-0.01921
6.82	-0.03292	-0.0192
6.83	-0.03298	-0.0193
6.84	-0.033	-0.01898
6.85	-0.03297	-0.01859
6.86	-0.0329	-0.01905
6.87	-0.03281	-0.01937
6.88	-0.03278	-0.01933
6.89	-0.03278	-0.01936
6.9	-0.03268	-0.01916
6.91	-0.03241	-0.01907
6.92	-0.03232	-0.01897
6.93	-0.03239	-0.01895
6.94	-0.03238	-0.01904
6.95	-0.03233	-0.01913
6.96	-0.03242	-0.01906
6.97	-0.03258	-0.01894
6.98	-0.0325	-0.01889
6.99	-0.03245	-0.01898
7	-0.03242	-0.01898
7.01	-0.03235	-0.0191
7.02	-0.03223	-0.01926
7.03	-0.03209	-0.0192
7.04	-0.03208	-0.0189
7.05	-0.03207	-0.01899
7.06	-0.03203	-0.01912
7.07	-0.03205	-0.0191
7.08	-0.03192	-0.01889
7.09	-0.03153	-0.01891
7.1	-0.03148	-0.01906
7.11	-0.03144	-0.01917
7.12	-0.03142	-0.01929
7.13	-0.03142	-0.01911
7.14	-0.03143	-0.01903
7.15	-0.03147	-0.01911
7.16	-0.03152	-0.01934
7.17	-0.03189	-0.01962
7.18	-0.03205	-0.01939
7.19	-0.03206	-0.0191
7.2	-0.03199	-0.01912
7.21	-0.03189	-0.01902
7.22	-0.0318	-0.01901
7.23	-0.03167	-0.0188
7.24	-0.03162	-0.01876
7.25	-0.03169	-0.01874
7.26	-0.03172	-0.01874
7.27	-0.03166	-0.0187
7.28	-0.03157	-0.01868
7.29	-0.03155	-0.01888
7.3	-0.03155	-0.01892
7.31	-0.03161	-0.01899
7.32	-0.03177	-0.01918
7.33	-0.03175	-0.01903
7.34	-0.03146	-0.0186
7.35	-0.03129	-0.01844
7.36	-0.03139	-0.0183
7.37	-0.03143	-0.01827
7.38	-0.03144	-0.01817
7.39	-0.03131	-0.01818
7.4	-0.03115	-0.01806
7.41	-0.03118	-0.01799
7.42	-0.03133	-0.01821
7.43	-0.03143	-0.01822
7.44	-0.03136	-0.01832
7.45	-0.03123	-0.01845
7.46	-0.0312	-0.01836
7.47	-0.03128	-0.01806
7.48	-0.03153	-0.01818
7.49	-0.0316	-0.01835
7.5	-0.03136	-0.01848
7.51	-0.03123	-0.0182
7.52	-0.03117	-0.01829
7.53	-0.03109	-0.0181
7.54	-0.03092	-0.01805
7.55	-0.0308	-0.01804
7.56	-0.03079	-0.01777
7.57	-0.03077	-0.01791
7.58	-0.03076	-0.01791
7.59	-0.03068	-0.01803
7.6	-0.03071	-0.01814
7.61	-0.0308	-0.01805
7.62	-0.03083	-0.01784
7.63	-0.03092	-0.01742
7.64	-0.03093	-0.01695
7.65	-0.0307	-0.01705
7.66	-0.03041	-0.01705
7.67	-0.03016	-0.01689
7.68	-0.02993	-0.01675
7.69	-0.0298	-0.01652
7.7	-0.02976	-0.01629
7.71	-0.02971	-0.01621
7.72	-0.02953	-0.01618
7.73	-0.0295	-0.01586
7.74	-0.02959	-0.01557
7.75	-0.02969	-0.01514
7.76	-0.02984	-0.01488
7.77	-0.02981	-0.01462
7.78	-0.02953	-0.01436
7.79	-0.02941	-0.01396
7.8	-0.02953	-0.01342
7.81	-0.02967	-0.01302
7.82	-0.02961	-0.0127
7.83	-0.02948	-0.01249
7.84	-0.02935	-0.0122
7.85	-0.02917	-0.01179
7.86	-0.02912	-0.01159
7.87	-0.02898	-0.01105
7.88	-0.02886	-0.01056
7.89	-0.02886	-0.01031
7.9	-0.02886	-0.00999
7.91	-0.02886	-0.0095
7.92	-0.02879	-0.00911
7.93	-0.02864	-0.00861
7.94	-0.02835	-0.00827
7.95	-0.02791	-0.00783
7.96	-0.02767	-0.00726
7.97	-0.02764	-0.00645
7.98	-0.02748	-0.00576
7.99	-0.0273	-0.00545
8	-0.02715	-0.00477
8.01	-0.02686	-0.00403
8.02	-0.02661	-0.0035
8.03	-0.02654	-0.00298
8.04	-0.02643	-0.00239
8.05	-0.02611	-0.00169
8.06	-0.02571	-0.000841865
8.07	-0.02536	-5.65009e-05
8.08	-0.02514	0.000377457
8.09	-0.02488	0.00132
8.1	-0.02447	0.00207
8.11	-0.02391	0.00273
8.12	-0.02345	0.00339
8.13	-0.02313	0.00418
8.14	-0.02309	0.00496
8.15	-0.02304	0.00601
8.16	-0.02299	0.00701
8.17	-0.02295	0.00803
8.18	-0.0229	0.00884
8.19	-0.02286	0.00994
8.2	-0.02281	0.01091
8.21	-0.02252	0.01184
8.22	-0.02214	0.01286
8.23	-0.02214	0.01388
8.24	-0.02183	0.01457
8.25	-0.02149	0.01566
8.26	-0.02098	0.01676
8.27	-0.02053	0.01792
8.28	-0.02015	0.01912
8.29	-0.01973	0.0204
8.3	-0.0193	0.02144
8.31	-0.01879	0.02265
8.32	-0.01835	0.02372
8.33	-0.01798	0.02471
8.34	-0.01745	0.0258
8.35	-0.01678	0.02695
8.36	-0.01605	0.02813
8.37	-0.01595	0.02931
8.38	-0.01586	0.03068
8.39	-0.01578	0.03177
8.4	-0.0157	0.03264
8.41	-0.01564	0.03382
8.42	-0.01558	0.03505
8.43	-0.01554	0.03607
8.44	-0.01549	0.03729
8.45	-0.01544	0.03821
8.46	-0.01538	0.03924
8.47	-0.01531	0.04053
8.48	-0.01523	0.04162
8.49	-0.01515	0.04251
8.5	-0.01505	0.04351
8.51	-0.01437	0.0447
8.52	-0.01374	0.04584
8.53	-0.01312	0.04718
8.54	-0.01252	0.04817
8.55	-0.01193	0.04925
8.56	-0.01184	0.05027
8.57	-0.01174	0.05125
8.58	-0.01164	0.05255
8.59	-0.01154	0.05382
8.6	-0.01143	0.05466
8.61	-0.01131	0.05573
8.62	-0.01119	0.05666
8.63	-0.01107	0.05777
8.64	-0.01096	0.05898
8.65	-0.01084	0.06006
8.66	-0.01073	0.06085
8.67	-0.01063	0.06175
8.68	-0.01052	0.06273
8.69	-0.01042	0.06396
8.7	-0.01033	0.06508
8.71	-0.01024	0.06606
8.72	-0.01015	0.06671
8.73	-0.01007	0.06744
8.74	-0.01	0.0686
8.75	-0.00993	0.06934
8.76	-0.00987	0.07009
8.77	-0.00981	0.07129
8.78	-0.00975	0.07223
8.79	-0.00968	0.07319
8.8	-0.00961	0.07392
8.81	-0.00952	0.07474
8.82	-0.00943	0.07555
8.83	-0.00933	0.07612
8.84	-0.00933	0.0767
8.85	-0.00933	0.07724
8.86	-0.00932	0.0778
8.87	-0.00931	0.07848
8.88	-0.00931	0.07938
8.89	-0.00931	0.07987
8.9	-0.00931	0.08058
8.91	-0.00931	0.08105
8.92	-0.00931	0.08167
8.93	-0.00921	0.08241
8.94	-0.00908	0.08256
8.95	-0.00895	0.0831
8.96	-0.00882	0.08373
8.97	-0.0087	0.08409
8.98	-0.00857	0.08463
8.99	-0.00845	0.08498
9	-0.00833	0.08502
9.01	-0.00825	0.08516
9.02	-0.00818	0.08524
9.03	-0.0081	0.08532
9.04	-0.00803	0.0854
9.05	-0.00796	0.08558
9.06	-0.0079	0.08589
9.07	-0.00783	0.08581
9.08	-0.00759	0.08559
9.09	-0.00699	0.08546
9.1	-0.00699	0.08527
9.11	-0.00698	0.08529
9.12	-0.00698	0.08518
9.13	-0.00698	0.0851
9.14	-0.00698	0.08503
9.15	-0.00697	0.08505
9.16	-0.00697	0.08478
9.17	-0.00688	0.08456
9.18	-0.00679	0.08431
9.19	-0.00669	0.08398
9.2	-0.00658	0.08371
9.21	-0.00647	0.08342
9.22	-0.00636	0.08289
9.23	-0.00624	0.08222
9.24	-0.00541	0.08161
9.25	-0.00528	0.08092
9.26	-0.00516	0.08022
9.27	-0.00502	0.0795
9.28	-0.00489	0.07905
9.29	-0.00474	0.07862
9.3	-0.00459	0.07791
9.31	-0.00444	0.07718
9.32	-0.00428	0.07632
9.33	-0.00413	0.07537
9.34	-0.00398	0.07432
9.35	-0.00383	0.07343
9.36	-0.00369	0.07247
9.37	-0.00355	0.07137
9.38	-0.00341	0.07036
9.39	-0.00328	0.06907
9.4	-0.00314	0.06771
9.41	-0.00301	0.06634
9.42	-0.00287	0.06486
9.43	-0.00273	0.06325
9.44	-0.00259	0.06163
9.45	-0.00245	0.06024
9.46	-0.0023	0.05855
9.47	-0.00217	0.05671
9.48	-0.00203	0.05472
9.49	-0.0019	0.05296
9.5	-0.00177	0.05115
9.51	-0.00165	0.04917
9.52	-0.00153	0.04713
9.53	-0.00141	0.04506
9.54	-0.00128	0.0428
9.55	-0.00114	0.04043
9.56	-0.001	0.03832
9.57	-0.000853148	0.03608
9.58	-0.000697914	0.03373
9.59	-0.000536079	0.03121
9.6	-0.000373684	0.0288
9.61	-0.000216948	0.02637
9.62	-6.58712e-05	0.02391
9.63	7.95461e-05	0.02123
9.64	0.000219304	0.01866
9.65	0.000353403	0.01569
9.66	0.000481842	0.01285
9.67	0.00060708	0.01
9.68	0.000732551	0.00679
9.69	0.000858255	0.00375
9.7	0.000984192	0.00082556
9.71	0.00111	-0.00209
9.72	0.00124	-0.00538
9.73	0.00136	-0.00886
9.74	0.00149	-0.01237
9.75	0.00162	-0.0159
9.76	0.00176	-0.01916
9.77	0.00189	-0.02248
9.78	0.00203	-0.02602
9.79	0.00217	-0.02988
9.8	0.00231	-0.03349
9.81	0.0033	-0.03719
9.82	0.00344	-0.04094
9.83	0.00357	-0.04456
9.84	0.00369	-0.04842
9.85	0.00381	-0.05203
9.86	0.00392	-0.05605
9.87	0.00402	-0.05999
9.88	0.00412	-0.06402
9.89	0.00421	-0.06787
9.9	0.00432	-0.07203
9.91	0.00444	-0.07621
9.92	0.00456	-0.08028
9.93	0.00469	-0.08418
9.94	0.00483	-0.08831
9.95	0.00498	-0.09238
9.96	0.00514	-0.09671
9.97	0.00529	-0.1012
9.98	0.00546	-0.10562
9.99	0.00562	-0.10994
10	0.00579	-0.1144
10.01	0.00595	-0.11908
10.02	0.00613	-0.12395
10.03	0.0073	-0.1287
10.04	0.00838	-0.13328
10.05	0.00853	-0.13754
10.06	0.00868	-0.14226
10.07	0.00884	-0.14681
10.08	0.00901	-0.15143
10.09	0.00918	-0.15641
10.1	0.00936	-0.16124
10.11	0.00955	-0.16617
10.12	0.00973	-0.17128
10.13	0.00991	-0.176
10.14	0.01008	-0.18105
10.15	0.01025	-0.18623
10.16	0.01042	-0.19139
10.17	0.01057	-0.19651
10.18	0.01073	-0.20167
10.19	0.01178	-0.20664
10.2	0.01279	-0.21174
10.21	0.01377	-0.21669
10.22	0.01484	-0.22175
10.23	0.01597	-0.22681
10.24	0.01705	-0.232
10.25	0.01817	-0.23733
10.26	0.01948	-0.24278
10.27	0.02068	-0.24783
10.28	0.0216	-0.25327
10.29	0.02264	-0.25843
10.3	0.02383	-0.26358
10.31	0.02487	-0.26887
10.32	0.02592	-0.27415
10.33	0.02696	-0.27934
10.34	0.02796	-0.28495
10.35	0.0291	-0.29051
10.36	0.03025	-0.29593
10.37	0.0312	-0.30126
10.38	0.0321	-0.30629
10.39	0.03315	-0.31164
10.4	0.03426	-0.31681
10.41	0.03543	-0.32201
10.42	0.03552	-0.32732
10.43	0.03656	-0.33277
10.44	0.03758	-0.33784
10.45	0.03862	-0.34303
10.46	0.03963	-0.34826
10.47	0.04077	-0.35358
10.48	0.04201	-0.35878
10.49	0.043	-0.36371
10.5	0.04388	-0.36842
10.51	0.04484	-0.37359
10.52	0.04589	-0.37865
10.53	0.04705	-0.38371
10.54	0.04811	-0.38899
10.55	0.04897	-0.39447
10.56	0.04974	-0.39958
10.57	0.05063	-0.40453
10.58	0.05163	-0.40955
10.59	0.0527	-0.41454
10.6	0.05375	-0.4197
10.61	0.05458	-0.42467
10.62	0.05523	-0.42938
10.63	0.05613	-0.43432
10.64	0.05704	-0.43919
10.65	0.05776	-0.4441
10.66	0.05872	-0.44885
10.67	0.05973	-0.45373
10.68	0.0606	-0.45862
10.69	0.06142	-0.46324
10.7	0.06222	-0.46811
10.71	0.06304	-0.47267
10.72	0.06367	-0.47715
10.73	0.06411	-0.48179
10.74	0.06456	-0.48644
10.75	0.06507	-0.49071
10.76	0.06564	-0.49498
10.77	0.06639	-0.49933
10.78	0.06712	-0.50357
10.79	0.06775	-0.50754
10.8	0.06832	-0.51137
10.81	0.06839	-0.51576
10.82	0.06846	-0.51989
10.83	0.06853	-0.52369
10.84	0.0686	-0.52738
10.85	0.06867	-0.53124
10.86	0.06874	-0.53484
10.87	0.06881	-0.53883
10.88	0.06936	-0.54232
10.89	0.06971	-0.54589
10.9	0.07005	-0.54932
10.91	0.07066	-0.55255
10.92	0.07111	-0.55583
10.93	0.07154	-0.55883
10.94	0.07205	-0.56217
10.95	0.07223	-0.56518
10.96	0.07234	-0.5682
10.97	0.07251	-0.57121
10.98	0.07262	-0.5741
10.99	0.07269	-0.57683
11	0.07283	-0.5796
11.01	0.07309	-0.58226
11.02	0.0732	-0.58441
11.03	0.07304	-0.58638
11.04	0.07286	-0.58877
11.05	0.07266	-0.59096
11.06	0.07255	-0.59318
11.07	0.07247	-0.59503
11.08	0.07224	-0.59701
11.09	0.07208	-0.59902
11.1	0.07205	-0.6005
11.11	0.07192	-0.60197
11.12	0.07167	-0.60344
11.13	0.07141	-0.6048
11.14	0.0711	-0.60598
11.15	0.07073	-0.60738
11.16	0.07039	-0.60818
11.17	0.06996	-0.60904
11.18	0.06938	-0.60989
11.19	0.06877	-0.61033
11.2	0.0681	-0.61092
11.21	0.06743	-0.61161
11.22	0.06672	-0.61167
11.23	0.06612	-0.61203
11.24	0.06566	-0.61224
11.25	0.06507	-0.61206
11.26	0.06434	-0.61154
11.27	0.06357	-0.6114
11.28	0.06268	-0.61096
11.29	0.06167	-0.61056
11.3	0.06066	-0.60992
11.31	0.05969	-0.60905
11.32	0.05866	-0.60829
11.33	0.05759	-0.60715
11.34	0.05639	-0.60596
11.35	0.05507	-0.60482
11.36	0.05366	-0.6034
11.37	0.05223	-0.60213
11.38	0.05079	-0.60079
11.39	0.0492	-0.59943
11.4	0.04763	-0.59773
11.41	0.04604	-0.5959
11.42	0.04425	-0.59378
11.43	0.04242	-0.5915
11.44	0.04058	-0.58918
11.45	0.03887	-0.58692
11.46	0.03707	-0.58447
11.47	0.03504	-0.58191
11.48	0.03297	-0.57928
11.49	0.0309	-0.57633
11.5	0.02868	-0.57318
11.51	0.02836	-0.57022
11.52	0.02805	-0.56711
11.53	0.02774	-0.5642
11.54	0.02743	-0.56064
11.55	0.02712	-0.55656
11.56	0.02682	-0.5526
11.57	0.02652	-0.54856
11.58	0.02622	-0.54411
11.59	0.02592	-0.53964
11.6	0.02561	-0.53525
11.61	0.02531	-0.53055
11.62	0.02499	-0.52555
11.63	0.02468	-0.52065
11.64	0.02436	-0.51546
11.65	0.02412	-0.51008
11.66	0.02388	-0.50441
11.67	0.02363	-0.49883
11.68	0.02339	-0.49313
11.69	0.02314	-0.48707
11.7	0.02289	-0.48099
11.71	0.02264	-0.47487
11.72	0.02241	-0.46812
11.73	0.02236	-0.46142
11.74	0.02231	-0.45476
11.75	0.02226	-0.44789
11.76	0.02221	-0.44109
11.77	0.02215	-0.43411
11.78	0.0221	-0.42661
11.79	0.02205	-0.41889
11.8	0.01967	-0.41128
11.81	0.01725	-0.40359
11.82	0.0148	-0.39599
11.83	0.01239	-0.38823
11.84	0.00996	-0.38009
11.85	0.00747	-0.37184
11.86	0.00712	-0.36344
11.87	0.00675	-0.35506
11.88	0.00637	-0.34621
11.89	0.00598	-0.33732
11.9	0.00558	-0.32866
11.91	0.00517	-0.31947
11.92	0.00475	-0.31031
11.93	0.00432	-0.3011
11.94	0.0039	-0.29176
11.95	0.00348	-0.28247
11.96	0.00307	-0.27281
11.97	0.00266	-0.26294
11.98	0.00225	-0.25315
11.99	0.00185	-0.24286
12	0.00156	-0.23283
12.01	0.00126	-0.22285
12.02	0.000961611	-0.21245
12.03	0.000662916	-0.20183
12.04	0.000363655	-0.1911
12.05	6.38287e-05	-0.18076
12.06	-0.000236564	-0.17008
12.07	-0.000956788	-0.15914
12.08	-0.00136	-0.14812
12.09	-0.00178	-0.13703
12.1	-0.00219	-0.12557
12.11	-0.00261	-0.1144
12.12	-0.00303	-0.10294
12.13	-0.00346	-0.09132
12.14	-0.00389	-0.07976
12.15	-0.00686	-0.06816
12.16	-0.0097	-0.05642
12.17	-0.01255	-0.04442
12.18	-0.01297	-0.03249
12.19	-0.01339	-0.0207
12.2	-0.01383	-0.0086
12.21	-0.01427	0.00363
12.22	-0.01472	0.01581
12.23	-0.01518	0.02819
12.24	-0.01564	0.0408
12.25	-0.01893	0.05342
12.26	-0.02224	0.06589
12.27	-0.02557	0.07852
12.28	-0.02881	0.09131
12.29	-0.03198	0.10416
12.3	-0.03534	0.11694
12.31	-0.03901	0.13011
12.32	-0.04264	0.14348
12.33	-0.04616	0.15668
12.34	-0.04669	0.16959
12.35	-0.04723	0.18298
12.36	-0.04776	0.19626
12.37	-0.0483	0.21002
12.38	-0.04884	0.22347
12.39	-0.04937	0.23694
12.4	-0.04992	0.25055
12.41	-0.05323	0.26408
12.42	-0.05683	0.27773
12.43	-0.06047	0.29122
12.44	-0.06099	0.30464
12.45	-0.06152	0.31819
12.46	-0.06205	0.33224
12.47	-0.06259	0.34611
12.48	-0.06313	0.35957
12.49	-0.06368	0.37332
12.5	-0.06424	0.38723
12.51	-0.06796	0.40114
12.52	-0.07171	0.41508
12.53	-0.07547	0.42905
12.54	-0.07937	0.44295
12.55	-0.08341	0.45667
12.56	-0.08745	0.47057
12.57	-0.09137	0.48468
12.58	-0.09522	0.49871
12.59	-0.09916	0.51269
12.6	-0.1033	0.5263
12.61	-0.10765	0.54
12.62	-0.1119	0.55386
12.63	-0.11611	0.56749
12.64	-0.12047	0.58165
12.65	-0.12484	0.59566
12.66	-0.12953	0.60941
12.67	-0.13023	0.6231
12.68	-0.13092	0.6368
12.69	-0.13161	0.65057
12.7	-0.1323	0.66412
12.71	-0.13298	0.67746
12.72	-0.13367	0.69108
12.73	-0.13435	0.70489
12.74	-0.13498	0.71831
12.75	-0.1356	0.73177
12.76	-0.13621	0.74501
12.77	-0.13683	0.75833
12.78	-0.13743	0.77187
12.79	-0.13803	0.78522
12.8	-0.13863	0.79849
12.81	-0.14273	0.81177
12.82	-0.1471	0.82478
12.83	-0.15151	0.83782
12.84	-0.15586	0.85083
12.85	-0.16047	0.86385
12.86	-0.16519	0.87681
12.87	-0.1698	0.88946
12.88	-0.17455	0.90218
12.89	-0.17927	0.9148
12.9	-0.18404	0.92717
12.91	-0.18905	0.93956
12.92	-0.19406	0.95187
12.93	-0.19478	0.96419
12.94	-0.19551	0.97631
12.95	-0.19623	0.98826
12.96	-0.19695	1.00033
12.97	-0.19768	1.01214
12.98	-0.1984	1.02374
12.99	-0.19912	1.03542
13	-0.20389	1.04697
13.01	-0.20879	1.05844
13.02	-0.21369	1.06947
13.03	-0.21832	1.08048
13.04	-0.22307	1.09147
13.05	-0.22794	1.10236
13.06	-0.23275	1.11315
13.07	-0.23779	1.12421
13.08	-0.24292	1.13498
13.09	-0.24787	1.14517
13.1	-0.25286	1.15526
13.11	-0.25791	1.1652
13.12	-0.26286	1.17513
13.13	-0.26785	1.18464
13.14	-0.27274	1.19421
13.15	-0.27767	1.20368
13.16	-0.27839	1.21316
13.17	-0.27911	1.22214
13.18	-0.27985	1.23107
13.19	-0.28059	1.24004
13.2	-0.28135	1.24845
13.21	-0.2821	1.25705
13.22	-0.28287	1.26527
13.23	-0.28816	1.27355
13.24	-0.29336	1.28163
13.25	-0.29859	1.28954
13.26	-0.30339	1.29689
13.27	-0.30852	1.30431
13.28	-0.31342	1.31143
13.29	-0.31838	1.31833
13.3	-0.32345	1.32526
13.31	-0.32851	1.33189
13.32	-0.33341	1.33774
13.33	-0.33848	1.344
13.34	-0.34318	1.35016
13.35	-0.34812	1.35605
13.36	-0.35313	1.3616
13.37	-0.35782	1.36681
13.38	-0.36242	1.37184
13.39	-0.3671	1.37647
13.4	-0.37197	1.3812
13.41	-0.37672	1.3858
13.42	-0.38152	1.39008
13.43	-0.38656	1.39412
13.44	-0.3915	1.39817
13.45	-0.39614	1.40187
13.46	-0.40077	1.40482
13.47	-0.40542	1.40778
13.48	-0.41024	1.41091
13.49	-0.41506	1.41358
13.5	-0.41968	1.41558
13.51	-0.42429	1.41768
13.52	-0.42895	1.41967
13.53	-0.43355	1.42117
13.54	-0.43808	1.42259
13.55	-0.44259	1.42429
13.56	-0.44737	1.42552
13.57	-0.45147	1.42622
13.58	-0.45594	1.42667
13.59	-0.4604	1.42713
13.6	-0.46482	1.42698
13.61	-0.469	1.42654
13.62	-0.47334	1.426
13.63	-0.47751	1.42501
13.64	-0.48138	1.42397
13.65	-0.4854	1.42299
13.66	-0.48941	1.42141
13.67	-0.49327	1.41973
13.68	-0.49693	1.41766
13.69	-0.50073	1.41533
13.7	-0.50463	1.41267
13.71	-0.50825	1.40989
13.72	-0.51168	1.40686
13.73	-0.51519	1.40357
13.74	-0.51779	1.40022
13.75	-0.51862	1.39664
13.76	-0.52215	1.39272
13.77	-0.52559	1.3885
13.78	-0.52606	1.38409
13.79	-0.52653	1.37922
13.8	-0.527	1.37477
13.81	-0.52747	1.36972
13.82	-0.52795	1.36427
13.83	-0.52843	1.35863
13.84	-0.52891	1.35244
13.85	-0.53203	1.34612
13.86	-0.53505	1.33981
13.87	-0.53801	1.33315
13.88	-0.54074	1.32584
13.89	-0.54363	1.31856
13.9	-0.54409	1.31099
13.91	-0.54454	1.30327
13.92	-0.54499	1.29536
13.93	-0.54543	1.28663
13.94	-0.54586	1.27772
13.95	-0.54629	1.2682
13.96	-0.54671	1.2587
13.97	-0.54708	1.24905
13.98	-0.54745	1.23916
13.99	-0.54782	1.22893
14	-0.54819	1.21837
14.01	-0.54855	1.20784
14.02	-0.54891	1.19667
14.03	-0.54927	1.18531
14.04	-0.55182	1.17393
14.05	-0.55452	1.16193
14.06	-0.55708	1.1497
14.07	-0.55961	1.13733
14.08	-0.56204	1.12442
14.09	-0.56422	1.11139
14.1	-0.566	1.09823
14.11	-0.56788	1.08484
14.12	-0.56994	1.07127
14.13	-0.572	1.0574
14.14	-0.57384	1.04281
14.15	-0.57407	1.02814
14.16	-0.57431	1.01365
14.17	-0.57456	0.99878
14.18	-0.5748	0.98372
14.19	-0.57505	0.9686
14.2	-0.5753	0.95308
14.21	-0.57556	0.93724
14.22	-0.57719	0.92105
14.23	-0.57872	0.90461
14.24	-0.58002	0.88781
14.25	-0.58128	0.87095
14.26	-0.58246	0.85429
14.27	-0.5835	0.83726
14.28	-0.58454	0.8199
14.29	-0.58528	0.80204
14.3	-0.58586	0.78406
14.31	-0.58649	0.76609
14.32	-0.58688	0.74812
14.33	-0.5872	0.7299
14.34	-0.58763	0.71117
14.35	-0.58781	0.69235
14.36	-0.58785	0.67347
14.37	-0.58804	0.65427
14.38	-0.58797	0.63455
14.39	-0.58746	0.61514
14.4	-0.5869	0.59533
14.41	-0.5864	0.57507
14.42	-0.58584	0.55495
14.43	-0.58522	0.53492
14.44	-0.58433	0.51415
14.45	-0.58332	0.49356
14.46	-0.58224	0.47263
14.47	-0.58103	0.45156
14.48	-0.57975	0.43025
14.49	-0.57837	0.40883
14.5	-0.57693	0.38716
14.51	-0.57549	0.36581
14.52	-0.57402	0.34392
14.53	-0.57231	0.32217
14.54	-0.57042	0.30015
14.55	-0.56839	0.27823
14.56	-0.56614	0.2559
14.57	-0.5638	0.2335
14.58	-0.56145	0.21068
14.59	-0.55904	0.18783
14.6	-0.55653	0.16511
14.61	-0.55394	0.14212
14.62	-0.55111	0.11905
14.63	-0.54809	0.09588
14.64	-0.54509	0.0727
14.65	-0.54199	0.04927
14.66	-0.53887	0.02568
14.67	-0.53544	0.00228
14.68	-0.53164	-0.02126
14.69	-0.52765	-0.04491
14.7	-0.52355	-0.0687
14.71	-0.51929	-0.09255
14.72	-0.5148	-0.1163
14.73	-0.51058	-0.14061
14.74	-0.50612	-0.16477
14.75	-0.5013	-0.18875
14.76	-0.49631	-0.21293
14.77	-0.4914	-0.2371
14.78	-0.48911	-0.26132
14.79	-0.48616	-0.28551
14.8	-0.48074	-0.30961
14.81	-0.47493	-0.33377
14.82	-0.47418	-0.35854
14.83	-0.47342	-0.38324
14.84	-0.47267	-0.40758
14.85	-0.47191	-0.43208
14.86	-0.47115	-0.45693
14.87	-0.47038	-0.4813
14.88	-0.46962	-0.50583
14.89	-0.46384	-0.5303
14.9	-0.458	-0.55489
14.91	-0.45201	-0.57914
14.92	-0.44571	-0.60366
14.93	-0.43921	-0.62806
14.94	-0.43273	-0.65262
14.95	-0.42615	-0.67718
14.96	-0.41943	-0.70188
14.97	-0.41273	-0.72627
14.98	-0.41158	-0.75044
14.99	-0.41043	-0.77474
15	-0.40926	-0.79896
15.01	-0.40809	-0.82317
15.02	-0.4069	-0.84735
15.03	-0.4057	-0.87122
15.04	-0.40449	-0.89506
15.05	-0.39808	-0.91909
15.06	-0.3906	-0.94277
15.07	-0.38327	-0.96676
15.08	-0.37576	-0.9906
15.09	-0.36824	-1.01437
15.1	-0.36606	-1.03779
15.11	-0.36385	-1.06121
15.12	-0.36162	-1.08458
15.13	-0.35937	-1.10787
15.14	-0.3571	-1.13106
15.15	-0.35481	-1.15405
15.16	-0.35249	-1.17694
15.17	-0.34438	-1.20005
15.18	-0.33611	-1.22276
15.19	-0.32779	-1.24519
15.2	-0.31928	-1.26803
15.21	-0.31073	-1.29057
15.22	-0.30198	-1.31299
15.23	-0.29305	-1.33501
15.24	-0.28407	-1.35675
15.25	-0.27513	-1.37843
15.26	-0.26606	-1.40025
15.27	-0.25678	-1.42164
15.28	-0.2468	-1.44314
15.29	-0.2455	-1.46422
15.3	-0.24421	-1.48518
15.31	-0.24292	-1.50633
15.32	-0.24163	-1.52664
15.33	-0.24034	-1.54722
15.34	-0.23906	-1.56789
15.35	-0.23778	-1.58779
15.36	-0.22829	-1.60771
15.37	-0.21855	-1.62739
15.38	-0.2088	-1.64709
15.39	-0.19888	-1.6666
15.4	-0.1886	-1.68576
15.41	-0.17835	-1.70461
15.42	-0.16812	-1.72322
15.43	-0.15794	-1.74168
15.44	-0.14751	-1.75983
15.45	-0.1445	-1.77783
15.46	-0.14147	-1.79612
15.47	-0.13844	-1.81345
15.48	-0.1354	-1.83086
15.49	-0.13235	-1.84787
15.5	-0.1293	-1.86471
15.51	-0.12623	-1.88152
15.52	-0.12469	-1.89796
15.53	-0.12315	-1.91439
15.54	-0.1216	-1.93054
15.55	-0.12004	-1.94605
15.56	-0.11847	-1.96135
15.57	-0.1169	-1.97654
15.58	-0.11532	-1.99119
15.59	-0.11432	-2.00572
15.6	-0.11332	-2.02019
15.61	-0.11233	-2.03432
15.62	-0.11134	-2.04799
15.63	-0.11036	-2.0615
15.64	-0.10937	-2.07437
15.65	-0.10839	-2.08708
15.66	-0.10825	-2.09978
15.67	-0.10824	-2.11197
15.68	-0.10823	-2.12378
15.69	-0.10822	-2.13523
15.7	-0.10822	-2.14633
15.71	-0.10821	-2.15707
15.72	-0.10821	-2.16766
15.73	-0.10821	-2.17794
15.74	-0.10767	-2.18829
15.75	-0.10712	-2.19871
15.76	-0.10657	-2.20769
15.77	-0.10602	-2.21662
15.78	-0.10547	-2.2254
15.79	-0.10493	-2.23365
15.8	-0.10438	-2.24173
15.81	-0.10282	-2.24964
15.82	-0.10126	-2.25701
15.83	-0.09969	-2.26411
15.84	-0.09812	-2.27077
15.85	-0.09654	-2.27681
15.86	-0.09495	-2.2826
15.87	-0.09336	-2.28835
15.88	-0.08223	-2.29379
15.89	-0.0712	-2.29872
15.9	-0.06804	-2.3035
15.91	-0.06487	-2.30754
15.92	-0.06168	-2.31129
15.93	-0.05848	-2.31465
15.94	-0.05526	-2.3176
15.95	-0.05203	-2.32036
15.96	-0.04879	-2.3231
15.97	-0.03724	-2.3248
15.98	-0.02573	-2.32647
15.99	-0.01428	-2.32769
16	-0.0026	-2.32836
16.01	0.00033642	-2.32871
16.02	0.000941253	-2.32872
16.03	0.000999457	-2.32846
16.04	0.00919	-2.32803
16.05	0.02107	-2.32714
16.06	0.03293	-2.32561
16.07	0.03475	-2.32373
16.08	0.03658	-2.32173
16.09	0.03842	-2.31898
16.1	0.04026	-2.31608
16.11	0.04211	-2.31304
16.12	0.04396	-2.30944
16.13	0.04582	-2.30514
16.14	0.0572	-2.30049
16.15	0.06934	-2.2955
16.16	0.08155	-2.29009
16.17	0.09398	-2.28475
16.18	0.10615	-2.27879
16.19	0.11886	-2.27259
16.2	0.13117	-2.26576
16.21	0.14388	-2.25871
16.22	0.14757	-2.25138
16.23	0.15126	-2.24348
16.24	0.15493	-2.23529
16.25	0.15859	-2.22678
16.26	0.16224	-2.21763
16.27	0.16588	-2.208
16.28	0.16951	-2.19793
16.29	0.18168	-2.1876
16.3	0.18232	-2.17702
16.31	0.19527	-2.16613
16.32	0.20839	-2.15451
16.33	0.22248	-2.14242
16.34	0.23459	-2.13007
16.35	0.24771	-2.11746
16.36	0.26102	-2.10438
16.37	0.2742	-2.09081
16.38	0.28725	-2.07664
16.39	0.30029	-2.06234
16.4	0.3134	-2.04775
16.41	0.32696	-2.03227
16.42	0.33084	-2.01657
16.43	0.3347	-2.0005
16.44	0.33854	-1.98404
16.45	0.34237	-1.96719
16.46	0.34617	-1.95045
16.47	0.34996	-1.9328
16.48	0.35373	-1.91493
16.49	0.36682	-1.89668
16.5	0.38063	-1.87807
16.51	0.39469	-1.85896
16.52	0.40737	-1.83961
16.53	0.42088	-1.81988
16.54	0.4343	-1.80006
16.55	0.44778	-1.77961
16.56	0.46138	-1.75872
16.57	0.47487	-1.73764
16.58	0.48857	-1.71623
16.59	0.50234	-1.69437
16.6	0.51565	-1.67253
16.61	0.52893	-1.65048
16.62	0.54239	-1.62754
16.63	0.55558	-1.60436
16.64	0.56905	-1.58089
16.65	0.58276	-1.55731
16.66	0.59633	-1.5333
16.67	0.60971	-1.5091
16.68	0.6135	-1.48437
16.69	0.6173	-1.4594
16.7	0.6211	-1.43435
16.71	0.6249	-1.4085
16.72	0.62871	-1.38249
16.73	0.63253	-1.35645
16.74	0.63634	-1.32994
16.75	0.64964	-1.3034
16.76	0.66281	-1.27634
16.77	0.67596	-1.24943
16.78	0.68934	-1.22209
16.79	0.70239	-1.19434
16.8	0.71538	-1.16613
16.81	0.72827	-1.13813
16.82	0.74151	-1.10979
16.83	0.75408	-1.081
16.84	0.76719	-1.05199
16.85	0.78028	-1.02287
16.86	0.79322	-0.99329
16.87	0.80602	-0.96362
16.88	0.8187	-0.9338
16.89	0.83139	-0.90368
16.9	0.84411	-0.87351
16.91	0.85677	-0.84291
16.92	0.86925	-0.81234
16.93	0.88155	-0.78194
16.94	0.89388	-0.75112
16.95	0.90622	-0.72019
16.96	0.91823	-0.68916
16.97	0.93024	-0.6574
16.98	0.94225	-0.62588
16.99	0.95428	-0.59443
17	0.96685	-0.56225
17.01	0.97767	-0.53048
17.02	0.98925	-0.49861
17.03	1.00099	-0.46597
17.04	1.01196	-0.43373
17.05	1.02336	-0.40128
17.06	1.03452	-0.36898
17.07	1.04547	-0.33638
17.08	1.05619	-0.30358
17.09	1.06679	-0.27046
17.1	1.0698	-0.23725
17.11	1.07279	-0.20431
17.12	1.07578	-0.17104
17.13	1.07875	-0.13768
17.14	1.08171	-0.10476
17.15	1.08465	-0.07131
17.16	1.08758	-0.03788
17.17	1.09819	-0.00454
17.18	1.10877	0.02905
17.19	1.11889	0.06243
17.2	1.12167	0.09588
17.21	1.12444	0.12945
17.22	1.1272	0.16301
17.23	1.12996	0.19634
17.24	1.13271	0.22995
17.25	1.13545	0.26345
17.26	1.13819	0.29701
17.27	1.1478	0.33084
17.28	1.15729	0.36458
17.29	1.16331	0.3982
17.3	1.16651	0.43152
17.31	1.17567	0.46482
17.32	1.18486	0.49825
17.33	1.19398	0.53164
17.34	1.19526	0.56469
17.35	1.19654	0.5977
17.36	1.19783	0.63073
17.37	1.19911	0.66403
17.38	1.20039	0.69713
17.39	1.20168	0.73013
17.4	1.20297	0.76314
17.41	1.21115	0.79589
17.42	1.21969	0.82861
17.43	1.228	0.86108
17.44	1.23605	0.89386
17.45	1.24438	0.92635
17.46	1.25178	0.95863
17.47	1.25951	0.99077
17.48	1.26695	1.02273
17.49	1.27416	1.0545
17.5	1.28122	1.08607
17.51	1.288	1.11776
17.52	1.29472	1.1493
17.53	1.30124	1.18083
17.54	1.30699	1.21186
17.55	1.31273	1.24256
17.56	1.31887	1.27319
17.57	1.32447	1.30368
17.58	1.33006	1.33433
17.59	1.33534	1.36482
17.6	1.34027	1.39497
17.61	1.34464	1.4248
17.62	1.34906	1.45417
17.63	1.35342	1.48378
17.64	1.35755	1.51301
17.65	1.36174	1.54226
17.66	1.3656	1.57143
17.67	1.36911	1.60004
17.68	1.37211	1.62853
17.69	1.3749	1.65697
17.7	1.37776	1.68478
17.71	1.38053	1.71241
17.72	1.38261	1.74006
17.73	1.38451	1.76739
17.74	1.38634	1.79444
17.75	1.38777	1.82126
17.76	1.38902	1.84799
17.77	1.39046	1.87424
17.78	1.39178	1.90022
17.79	1.39262	1.92605
17.8	1.39302	1.95172
17.81	1.39331	1.97719
17.82	1.39333	2.00209
17.83	1.39295	2.02695
17.84	1.39235	2.05119
17.85	1.39148	2.07522
17.86	1.39037	2.09905
17.87	1.38927	2.12246
17.88	1.38776	2.14561
17.89	1.38573	2.16851
17.9	1.38359	2.1915
17.91	1.38117	2.2139
17.92	1.37851	2.23565
17.93	1.37564	2.25704
17.94	1.37267	2.27796
17.95	1.36956	2.29858
17.96	1.36613	2.31928
17.97	1.36243	2.33966
17.98	1.35852	2.35968
17.99	1.35442	2.3791
18	1.35023	2.3983
18.01	1.34575	2.41725
18.02	1.34111	2.43582
18.03	1.34042	2.45372
18.04	1.33973	2.4714
18.05	1.33902	2.48894
18.06	1.33831	2.50593
18.07	1.33758	2.52265
18.08	1.33685	2.53887
18.09	1.3361	2.55489
18.1	1.33084	2.57037
18.11	1.32545	2.58575
18.12	1.31958	2.60035
18.13	1.31338	2.61445
18.14	1.30711	2.62835
18.15	1.30067	2.64186
18.16	1.29383	2.65513
18.17	1.28665	2.66781
18.18	1.28556	2.68001
18.19	1.28446	2.69182
18.2	1.28335	2.70351
18.21	1.28223	2.71438
18.22	1.2811	2.72484
18.23	1.27996	2.73493
18.24	1.27881	2.74468
18.25	1.27157	2.75419
18.26	1.26368	2.7633
18.27	1.2609	2.77159
18.28	1.25551	2.77949
18.29	1.24682	2.78728
18.3	1.23777	2.79446
18.31	1.22843	2.80102
18.32	1.21885	2.80732
18.33	1.20871	2.81302
18.34	1.19889	2.81831
18.35	1.18835	2.82332
18.36	1.17787	2.82779
18.37	1.16744	2.83195
18.38	1.15636	2.83576
18.39	1.14485	2.83878
18.4	1.13369	2.84148
18.41	1.12169	2.84395
18.42	1.10952	2.84565
18.43	1.09695	2.84678
18.44	1.08431	2.84778
18.45	1.07154	2.84807
18.46	1.05853	2.84817
18.47	1.04522	2.84756
18.48	1.03165	2.84652
18.49	1.01761	2.8451
18.5	1.00322	2.843
18.51	0.98868	2.84049
18.52	0.97411	2.83759
18.53	0.95899	2.83382
18.54	0.94435	2.82989
18.55	0.92908	2.82569
18.56	0.92463	2.82066
18.57	0.92014	2.81533
18.58	0.91562	2.80951
18.59	0.91108	2.80315
18.6	0.90651	2.79636
18.61	0.90192	2.78953
18.62	0.89729	2.78192
18.63	0.88155	2.77414
18.64	0.86492	2.76614
18.65	0.84854	2.7574
18.66	0.8321	2.74806
18.67	0.81541	2.73857
18.68	0.81288	2.72826
18.69	0.81034	2.71778
18.7	0.80779	2.70681
18.71	0.80524	2.69512
18.72	0.80267	2.68282
18.73	0.80009	2.66997
18.74	0.79751	2.65674
18.75	0.78111	2.64324
18.76	0.76332	2.62931
18.77	0.74572	2.6147
18.78	0.7278	2.59992
18.79	0.71014	2.58441
18.8	0.69186	2.56845
18.81	0.6731	2.55206
18.82	0.65481	2.53518
18.83	0.63587	2.51723
18.84	0.61672	2.49921
18.85	0.59729	2.48122
18.86	0.57789	2.46203
18.87	0.55811	2.44285
18.88	0.53801	2.42321
18.89	0.51779	2.40339
18.9	0.49765	2.38309
18.91	0.49438	2.36226
18.92	0.49111	2.34085
18.93	0.48785	2.31922
18.94	0.4846	2.29719
18.95	0.48134	2.27452
18.96	0.4781	2.25128
18.97	0.47486	2.22789
18.98	0.45751	2.20378
18.99	0.43682	2.17958
19	0.41564	2.15502
19.01	0.39477	2.13038
19.02	0.37293	2.10529
19.03	0.36989	2.07956
19.04	0.36685	2.05342
19.05	0.36382	2.0273
19.06	0.3608	2.00057
19.07	0.35778	1.97316
19.08	0.35477	1.94564
19.09	0.35176	1.91753
19.1	0.33087	1.88945
19.11	0.30949	1.86079
19.12	0.28767	1.83184
19.13	0.28452	1.80279
19.14	0.28137	1.7732
19.15	0.27821	1.74307
19.16	0.27506	1.71291
19.17	0.27191	1.68251
19.18	0.26876	1.65171
19.19	0.2656	1.62052
19.2	0.24423	1.58922
19.21	0.22241	1.5574
19.22	0.21909	1.52542
19.23	0.2179	1.49361
19.24	0.21777	1.46124
19.25	0.21526	1.42846
19.26	0.21275	1.39562
19.27	0.21024	1.36232
19.28	0.20772	1.32904
19.29	0.20519	1.29556
19.3	0.20266	1.26151
19.31	0.20013	1.22755
19.32	0.17773	1.19367
19.33	0.15475	1.15932
19.34	0.13293	1.12473
19.35	0.12644	1.08984
19.36	0.11995	1.05495
19.37	0.11346	1.01994
19.38	0.10696	0.98462
19.39	0.10046	0.94916
19.4	0.09395	0.91343
19.41	0.08744	0.87766
19.42	0.0646	0.84199
19.43	0.04163	0.80605
19.44	0.01825	0.77014
19.45	0.00343	0.73375
19.46	0.00112	0.69757
19.47	-0.00118	0.66135
19.48	-0.00472	0.62491
19.49	-0.01854	0.58828
19.5	-0.02315	0.55149
19.51	-0.02776	0.51474
19.52	-0.03239	0.47801
19.53	-0.03702	0.44157
19.54	-0.04167	0.4046
19.55	-0.04632	0.36745
19.56	-0.05098	0.33039
19.57	-0.07431	0.29357
19.58	-0.0975	0.25659
19.59	-0.12096	0.21968
19.6	-0.14541	0.18237
19.61	-0.16855	0.14503
19.62	-0.17197	0.10794
19.63	-0.17538	0.07059
19.64	-0.17879	0.0335
19.65	-0.1822	-0.00358
19.66	-0.1856	-0.04067
19.67	-0.189	-0.07777
19.68	-0.19239	-0.11449
19.69	-0.21574	-0.15178
19.7	-0.23945	-0.18896
19.71	-0.2632	-0.22587
19.72	-0.28691	-0.26253
19.73	-0.31056	-0.29916
19.74	-0.33429	-0.33587
19.75	-0.34125	-0.37256
19.76	-0.34822	-0.40922
19.77	-0.35521	-0.44566
19.78	-0.3622	-0.48207
19.79	-0.36921	-0.51839
19.8	-0.37622	-0.55462
19.81	-0.38325	-0.59084
19.82	-0.40644	-0.62687
19.83	-0.43037	-0.66272
19.84	-0.45465	-0.69843
19.85	-0.47899	-0.73388
19.86	-0.50293	-0.76907
19.87	-0.5267	-0.80433
19.88	-0.55073	-0.83957
19.89	-0.57462	-0.8748
19.9	-0.59923	-0.90988
19.91	-0.62255	-0.94469
19.92	-0.64653	-0.97915
19.93	-0.67057	-1.01337
19.94	-0.69471	-1.04751
19.95	-0.71902	-1.08167
19.96	-0.74254	-1.11552
19.97	-0.76639	-1.14911
19.98	-0.78971	-1.18257
[truncated: 8,002 more rows]
